# Supplementary material for: Genetic Diversity and Core Germplasm Development in Yunnan Tartary Buckwheat Based on Phenotypic and SNP Data
Source: Plants (Basel). 2026 Apr 14;15(8):1197. doi: 10.3390/plants15081197 (PMC13119279; doi:10.3390/plants15081197)
Supplement: Supplementary file 1 [file plants-15-01197-s001.zip]

Archive with 9 entries (9 files):
- Table S1. Statistics of data quality control results.xlsx
- Table S2. Mean sequencing depth and coverage of individuals.xlsx
- Table S3. Statistics of chromosome-related variation information.xlsx
- Table S4. Statistics of count, frequency and percentage of transition types.xlsx
- Table S5. Ancestry proportions (Q values) of 313 accessions for four ancestral groups (K=4) inferred by ADMIXTURE.xlsx
- Table S6. Average value of phenotypic data.xlsx
- Table S7. Core germplasm.xlsx
- Table S8. Construction of core germplasm based on phenotypic traits.xlsx
- Table S9. Registration code, Province, Latitude, Longitude, and Population Data.xlsx
