# Supplementary material for: Genetic Diversity and Core Germplasm Development in Yunnan Tartary Buckwheat Based on Phenotypic and SNP Data
Source: Plants (Basel). 2026 Apr 14;15(8):1197. doi: 10.3390/plants15081197 (PMC13119279; doi:10.3390/plants15081197)
Supplement: Supplementary file 1 [file plants-15-01197-s001.zip › Table S1. Statistics of data quality control results.xlsx]

## Sheet: Sheet1
Table S1. Statistics of data quality control results
Samples	Rawreads	Rawbases	Cleanreads	Cleanbases	Cleanrate	Q20 ratio	Q30 ratio	CG content
GZ-1	80160906	12024135900	78552254	11630506537	0.9673	0.9877	0.9581	0.3973
GZ-2	78227756	11734163400	77473486	11530133971	0.9826	0.9862	0.9536	0.3966
GZ-4	62003064	9300459600	61334278	9123497731	0.981	0.9849	0.9506	0.3952
GZ-5	78636206	11795430900	77958142	11610911210	0.9844	0.9872	0.9566	0.398
GZ-7	63166356	9474953400	62067878	9203240740	0.9713	0.9847	0.95	0.3997
GZ-8	62053880	9308082000	61411404	9132140726	0.9811	0.9853	0.9517	0.4019
GZ-9	78502230	11775334500	77718266	11563340672	0.982	0.9873	0.9573	0.4033
GZ-10	80320920	12048138000	79191788	11739798858	0.9744	0.9877	0.9581	0.398
GZ-11	62284714	9342707100	61555146	9143688124	0.9787	0.985	0.9508	0.3975
GZ-12	75410292	11311543800	74441308	11059329843	0.9777	0.9858	0.9519	0.3956
GZ-13	66094154	9914123100	65480658	9746769009	0.9831	0.9844	0.949	0.3927
GZ-14	80867404	12130110600	80205414	11943290580	0.9846	0.986	0.9529	0.4
GZ-15	79046654	11856998100	78390214	11688178627	0.9858	0.9858	0.9518	0.3977
GZ-16	65421930	9813289500	64510622	9579512388	0.9762	0.9851	0.9512	0.3973
GZ-17	67876056	10181408400	67244074	10008383196	0.983	0.9845	0.9495	0.4013
SC-1	79175968	11876395200	77501882	11448618963	0.964	0.9872	0.9593	0.4162
SC-2	69980004	10497000600	69040780	10237374711	0.9753	0.9856	0.9529	0.3973
SC-3	63607468	9541120200	62247358	9187470003	0.9629	0.9845	0.9543	0.4093
SC-4	62778310	9416746500	61293516	9036542726	0.9596	0.9845	0.9545	0.4122
SC-5	62116602	9317490300	61109536	9056938095	0.972	0.9833	0.9506	0.4091
SC-6	63287560	9493134000	62379848	9249461785	0.9743	0.9828	0.9502	0.4097
SC-7	64402386	9660357900	62987258	9304012020	0.9631	0.9851	0.9563	0.403
SC-8	75312634	11296895100	74081622	10975555150	0.9716	0.9843	0.9544	0.3987
SC-9	67726664	10158999600	66493650	9830444945	0.9677	0.9848	0.9556	0.409
SC-10	64527336	9679100400	63499216	9411446279	0.9723	0.984	0.9532	0.4015
SC-11	64975816	9746372400	63821914	9458441817	0.9705	0.9833	0.951	0.4009
SC-12	62573504	9386025600	61657198	9147367159	0.9746	0.9831	0.9506	0.394
SC-13	64321670	9648250500	63496118	9426712525	0.977	0.9835	0.9515	0.4007
SC-14	78208520	11731278000	76718582	11383660685	0.9704	0.986	0.9557	0.4002
SC-15	67320428	10098064200	66169098	9801675592	0.9706	0.9838	0.9525	0.4039
SC-16	62004462	9300669300	61303360	9107757648	0.9793	0.9834	0.9512	0.3994
SC-17	62971452	9445717800	62075850	9205503305	0.9746	0.9838	0.9526	0.398
SC-18	70758564	10613784600	69324130	10270786656	0.9677	0.9854	0.9522	0.3946
SC-19	77730850	11659627500	77023434	11465185931	0.9833	0.9872	0.9568	0.3969
SC-20	78008058	11701208700	76954928	11420386769	0.976	0.9872	0.9591	0.4066
SC-21	78535454	11780318100	77038988	11409730528	0.9685	0.9866	0.9576	0.4025
SC-22	69226512	10383976800	68229466	10120958291	0.9747	0.9843	0.9544	0.3939
SC-23	101049770	15157465500	99662250	14767680997	0.9743	0.9887	0.965	0.3993
SC-24	75545912	11331886800	74609198	11075279036	0.9774	0.9853	0.9569	0.3934
YZ-1	65362924	9804438600	64434064	9558932973	0.975	0.981	0.9497	0.405
YZ-2	63492968	9523945200	62171806	9195920828	0.9656	0.9799	0.9451	0.4026
YZ-5	66396002	9959400300	65206124	9663482171	0.9703	0.9811	0.9498	0.3954
YZ-6	69930830	10489624500	68633216	10158318186	0.9684	0.9813	0.9508	0.4018
YZ-7	70910102	10636515300	69525396	10273707712	0.9659	0.9811	0.9502	0.3994
YZ-8	74881270	11232190500	73205946	10811741129	0.9626	0.981	0.9496	0.4004
YZ-9	71365422	10704813300	69143940	10161695544	0.9493	0.982	0.9526	0.3999
YZ-10	65339730	9800959500	64097780	9480744250	0.9673	0.9815	0.9508	0.4065
YZ-11	72208818	10831322700	70852422	10486633966	0.9682	0.9845	0.9546	0.3996
YZ-12	77682540	11652381000	76564060	11354180201	0.9744	0.9865	0.9572	0.4009
YZ-13	69038506	10355775900	68034308	10089150036	0.9743	0.984	0.9532	0.3985
YZ-14	62779240	9416886000	62134598	9238194086	0.981	0.9836	0.952	0.3952
YZ-15	73112624	10966893600	72126420	10699154210	0.9756	0.9843	0.9542	0.4005
YZ-16	79742464	11961369600	78382996	11612999137	0.9709	0.985	0.9531	0.4019
YZ-17	63514456	9527168400	62691134	9307302641	0.9769	0.9829	0.9499	0.3986
YZ-18	71784246	10767636900	70834132	10517622138	0.9768	0.9841	0.9537	0.3952
YZ-19	62784200	9417630000	61907034	9186674606	0.9755	0.984	0.953	0.3987
YZ-20	68466234	10269935100	66479662	9817315298	0.9559	0.985	0.956	0.3975
YZ-21	78043500	11706525000	76785438	11372704524	0.9715	0.9859	0.9589	0.3957
YZ-22	64304838	9645725700	62976710	9316867308	0.9659	0.9839	0.953	0.397
YZ-23	67509722	10126458300	65832458	9723793645	0.9602	0.9843	0.9544	0.3991
YZ-24	84833788	12725068200	82883848	12268685076	0.9641	0.9878	0.9623	0.407
YZ-25	84136430	12620464500	82752638	12270071267	0.9722	0.988	0.9625	0.4046
YZ-26	91701776	13755266400	90123826	13358918188	0.9712	0.9889	0.9656	0.3975
YZ-27	88728202	13309230300	87563928	12993583179	0.9763	0.9884	0.964	0.3976
YZ-28	87921852	13188277800	86618358	12838221845	0.9735	0.988	0.9629	0.4052
YZ-29	94877908	14231686200	93411684	13827766854	0.9716	0.9883	0.9638	0.4002
YZ-30	96545602	14481840300	95068238	14081372020	0.9723	0.9883	0.9637	0.4015
YZ-31	87530466	13129569900	85932460	12718189354	0.9687	0.9881	0.9631	0.4014
YZ-32	87095662	13064349300	85038556	12548847596	0.9605	0.9888	0.9653	0.4021
YZ-33	95726198	14358929700	94169434	13938902071	0.9707	0.9887	0.9649	0.3994
YZ-34	68769418	10315412700	66973308	9892807089	0.959	0.981	0.9497	0.3983
YZ-35	79222506	11883375900	78040502	11569582811	0.9736	0.9853	0.9567	0.4047
YZ-36	76339292	11450893800	75318142	11180811730	0.9764	0.985	0.9554	0.4037
YZ-37	62793314	9418997100	61508740	9094419633	0.9655	0.9807	0.9486	0.3977
YZ-38	71989220	10798383000	70696254	10471396163	0.9697	0.9813	0.9504	0.3949
YZ-39	71970132	10795519800	71267166	10600727693	0.982	0.9847	0.9544	0.3995
YZ-40	72866940	10930041000	71008184	10477701159	0.9586	0.9815	0.9512	0.401
YZ-41	71681312	10752196800	69626146	10255063419	0.9538	0.9815	0.9511	0.4016
YZ-43	66723370	10008505500	65406086	9669228026	0.9661	0.9815	0.9509	0.3992
YZ-44	68127810	10219171500	66711494	9860484985	0.9649	0.9813	0.9504	0.402
YZ-45	72258702	10838805300	70605374	10438980017	0.9631	0.9819	0.952	0.3958
YZ-46	79275418	11891312700	78256316	11627819885	0.9778	0.9847	0.9547	0.4045
YZ-47	71635740	10745361000	70431944	10432606511	0.9709	0.9816	0.9514	0.3984
YZ-48	62986158	9447923700	61806712	9144666774	0.9679	0.9808	0.949	0.4075
YZ-49	68016776	10202516400	66369820	9814131377	0.9619	0.9811	0.9497	0.408
YZ-51	78408598	11761289700	76712510	11330450378	0.9634	0.9815	0.9512	0.4009
YZ-52	74482820	11172423000	72871688	10763639899	0.9634	0.9812	0.9502	0.3988
YZ-53	66622904	9993435600	65069566	9608563031	0.9615	0.9815	0.9507	0.3995
YZ-54	77861476	11679221400	76726316	11374913435	0.9739	0.9834	0.9514	0.3953
YZ-55	65642416	9846362400	63851964	9440187506	0.9587	0.9804	0.9478	0.3978
YZ-56	70117714	10517657100	68357618	10091899462	0.9595	0.9809	0.9496	0.3959
YZ-57	77873904	11681085600	76030512	11232435601	0.9616	0.9822	0.9531	0.3978
YZ-58	71546086	10731912900	70366480	10430987876	0.972	0.981	0.9499	0.3939
YZ-59	70364160	10554624000	68837516	10190299190	0.9655	0.9815	0.951	0.4038
YZ-60	67679592	10151938800	66616446	9872028949	0.9724	0.9819	0.952	0.4011
YZ-61	85566804	12835020600	84902754	12662719620	0.9866	0.9847	0.9528	0.396
YZ-62	65667190	9850078500	65186782	9731363070	0.9879	0.9786	0.936	0.3964
YZ-63	70785970	10617895500	69268666	10240379361	0.9644	0.9811	0.9502	0.3942
YZ-64	65465878	9819881700	63922286	9445989735	0.9619	0.9816	0.9513	0.3978
YZ-65	72887088	10933063200	71271170	10536329876	0.9637	0.9815	0.9508	0.4006
YZ-66	69705326	10455798900	68425954	10131033833	0.9689	0.9816	0.951	0.3977
YZ-67	67160192	10074028800	65577612	9683703100	0.9613	0.9812	0.9501	0.407
YZ-68	65470728	9820609200	64042244	9457238270	0.963	0.9815	0.9507	0.4018
YZ-69	68455106	10268265900	66985982	9901923814	0.9643	0.9801	0.9472	0.4071
YZ-70	67754614	10163192100	66395928	9816836823	0.9659	0.9808	0.9493	0.3989
YZ-71	63108584	9466287600	61960672	9172054040	0.9689	0.9812	0.9499	0.4031
YZ-72	80708054	12106208100	79154610	11708133618	0.9671	0.9843	0.9539	0.403
YZ-73	90543262	13581489300	88289090	13028190593	0.9593	0.983	0.9552	0.395
YZ-74	64163054	9624458100	63049132	9337033300	0.9701	0.9822	0.9529	0.4013
YZ-75	65005870	9750880500	63385898	9366189919	0.9605	0.9811	0.9496	0.4014
YZ-76	76872430	11530864500	75521416	11198954392	0.9712	0.985	0.9549	0.4012
YZ-77	66523850	9978577500	65591756	9731193029	0.9752	0.984	0.9531	0.3962
YZ-78	78507108	11776066200	77240560	11445839483	0.972	0.9872	0.9596	0.4044
YZ-79	64893802	9734070300	64011002	9499532378	0.9759	0.984	0.9531	0.3985
YZ-80	80720752	12108112800	79523868	11787433414	0.9735	0.9844	0.9514	0.397
YZ-81	65490322	9823548300	64214204	9506737953	0.9677	0.9845	0.9549	0.3961
YZ-82	80216772	12032515800	78572182	11600196026	0.9641	0.9845	0.9519	0.4098
YZ-83	71564080	10734612000	70529572	10458930577	0.9743	0.9842	0.9538	0.3972
YZ-84	71223406	10683510900	70203528	10415101093	0.9749	0.9842	0.9537	0.3979
YZ-85	76313530	11447029500	75114358	11131616254	0.9724	0.9843	0.9542	0.4017
YZ-86	66948038	10042205700	66084716	9809633225	0.9768	0.9846	0.9547	0.3983
YZ-87	64248028	9637204200	63299886	9384055696	0.9737	0.9817	0.9469	0.3997
YZ-88	63021696	9453254400	61397908	9066271411	0.9591	0.9838	0.9523	0.3989
YZ-89	75327010	11299051500	74234924	11011581424	0.9746	0.9848	0.9555	0.3962
YZ-90	67892184	10183827600	66851986	9907824525	0.9729	0.985	0.9558	0.397
YZ-91	68630592	10294588800	67450506	9980909386	0.9695	0.984	0.9533	0.4008
YZ-92	70925420	10638813000	69895094	10365133014	0.9743	0.984	0.9531	0.3984
YZ-93	71790982	10768647300	70336854	10404592797	0.9662	0.9843	0.954	0.3991
YZ-94	68623908	10293586200	67364396	9976834397	0.9692	0.9848	0.9555	0.3987
YZ-95	80235478	12035321700	78201870	11557671073	0.9603	0.9863	0.9566	0.4008
YZ-96	63004214	9450632100	61786038	9147789411	0.968	0.9841	0.9536	0.4012
YZ-97	64814828	9722224200	63752706	9446518818	0.9716	0.9845	0.9547	0.3989
YZ-98	65006018	9750902700	63441992	9365993322	0.9605	0.985	0.956	0.4024
YZ-99	68035240	10205286000	66710846	9869819330	0.9671	0.9842	0.9539	0.3997
YZ-100	69081540	10362231000	67832754	10037259504	0.9686	0.9842	0.9537	0.4054
YZ-101	74888332	11233249800	73636636	10898601390	0.9702	0.9841	0.9535	0.3992
YZ-102	64529290	9679393500	63434340	9395384364	0.9707	0.9846	0.955	0.4018
YZ-103	78967052	11845057800	78052272	11591650874	0.9786	0.984	0.9501	0.3963
YZ-104	69205610	10380841500	68122990	10100649011	0.973	0.9845	0.9546	0.3936
YZ-105	66074268	9911140200	65239134	9684981947	0.9772	0.9843	0.9538	0.3994
YZ-106	73571666	11035749900	72218090	10689628796	0.9686	0.9842	0.9537	0.4001
YZ-107	74448986	11167347900	72956016	10787150546	0.966	0.9843	0.9542	0.3991
YZ-108	68740304	10311045600	67592952	10011505487	0.9709	0.9842	0.9536	0.4028
YZ-109	70350874	10552631100	69270994	10270304615	0.9732	0.9834	0.9516	0.3989
YZ-110	77301592	11595238800	76388862	11365152588	0.9802	0.9857	0.952	0.3927
YZ-111	65528772	9829315800	64964302	9665915314	0.9834	0.9846	0.9494	0.3953
YZ-112	62231070	9334660500	61518622	9147651729	0.98	0.9831	0.9448	0.3954
YZ-113	64594140	9689121000	63855334	9491920127	0.9796	0.983	0.9439	0.3973
YZ-114	68623544	10293531600	67856370	10080511453	0.9793	0.9854	0.9522	0.3966
YZ-115	65787810	9868171500	64663878	9591399260	0.972	0.9847	0.9501	0.3954
YZ-116	63675416	9551312400	62805904	9311794529	0.9749	0.9846	0.9496	0.3972
YZ-117	65695992	9854398800	65189760	9718210181	0.9862	0.985	0.9507	0.3932
YZ-118	63153898	9473084700	62415234	9283030851	0.9799	0.9842	0.9483	0.3988
YZ-119	62844072	9426610800	61995274	9206235645	0.9766	0.985	0.951	0.3965
YZ-120	65043374	9756506100	63984862	9489718535	0.9727	0.9851	0.9511	0.3962
YZ-121	64455798	9668369700	63616970	9443972178	0.9768	0.9841	0.948	0.3982
YZ-122	79253694	11888054100	78274858	11618186750	0.9773	0.9866	0.9546	0.3972
YZ-123	80991552	12148732800	80059472	11896878037	0.9793	0.9873	0.9569	0.4025
YZ-124	78215130	11732269500	77441828	11530435275	0.9828	0.9869	0.9556	0.3939
YZ-125	70534922	10580238300	69552244	10314457827	0.9749	0.9833	0.9513	0.3955
YZ-126	72758950	10913842500	71598582	10604017457	0.9716	0.9845	0.9547	0.397
YZ-127	76514252	11477137800	75310192	11179877401	0.9741	0.9828	0.9494	0.4023
YZ-128	79378568	11906785200	77361226	11445374378	0.9612	0.9847	0.9518	0.4059
YZ-129	77623186	11643477900	76718494	11392441554	0.9784	0.9871	0.9564	0.3972
YZ-130	66625764	9993864600	65773502	9771110444	0.9777	0.9855	0.9525	0.3987
YZ-131	67417150	10112572500	66335892	9824396356	0.9715	0.9853	0.9517	0.4025
YZ-132	61709858	9256478700	61044098	9076251647	0.9805	0.9848	0.9504	0.3981
YZ-133	79114050	11867107500	77896642	11563114924	0.9744	0.9874	0.9573	0.3958
YZ-134	77166398	11574959700	76324386	11340571926	0.9798	0.986	0.9528	0.3928
YZ-135	79255658	11888348700	78418332	11662001658	0.981	0.9872	0.9565	0.3973
YZ-136	66011876	9901781400	65239300	9696368132	0.9793	0.9847	0.95	0.396
YZ-137	79262112	11889316800	78535580	11692754826	0.9835	0.9872	0.9566	0.3984
YZ-138	64609048	9691357200	63943754	9504810981	0.9808	0.9844	0.949	0.3962
YZ-139	65183790	9777568500	63600250	9396095051	0.961	0.9845	0.9548	0.4038
YZ-140	70704914	10605737100	69644008	10323696805	0.9734	0.9829	0.9504	0.4005
YZ-141	70942864	10641429600	69491972	10271268696	0.9652	0.9786	0.944	0.4019
YZ-142	75403516	11310527400	74196900	10992632281	0.9719	0.986	0.9588	0.3999
YZ-143	69439076	10415861400	68144482	10076503829	0.9674	0.9842	0.9539	0.4017
YZ-144	72346316	10851947400	71226988	10549706853	0.9721	0.9867	0.9567	0.3983
YZ-145	76585544	11487831600	76051094	11337466975	0.9869	0.9855	0.9512	0.3958
YZ-146	78688098	11803214700	77790896	11564990794	0.9798	0.9878	0.9587	0.3986
YZ-147	64903530	9735529500	64142666	9528151338	0.9787	0.985	0.9511	0.3942
YZ-148	61964058	9294608700	60972742	9038227556	0.9724	0.9849	0.9508	0.3953
YZ-149	63170084	9475512600	62288428	9243823209	0.9755	0.9849	0.9507	0.397
YZ-150	77923154	11688473100	76735864	11382730094	0.9738	0.9853	0.9505	0.4033
YZ-151	78254012	11738101800	77252206	11469947736	0.9772	0.9869	0.9559	0.4033
YZ-152	64833002	9724950300	64148088	9540089165	0.981	0.9842	0.9483	0.3952
YZ-153	64346596	9651989400	63430452	9409226638	0.9748	0.9846	0.9496	0.3989
YZ-154	61678164	9251724600	60957266	9058935617	0.9792	0.9849	0.9506	0.4003
YZ-155	77986270	11697940500	77120110	11463981795	0.98	0.9872	0.9567	0.3983
YZ-156	65956366	9893454900	65276862	9706039134	0.9811	0.9851	0.951	0.3928
YZ-157	61512510	9226876500	60884140	9059045368	0.9818	0.9849	0.9508	0.3965
YZ-158	63323594	9498539100	62486266	9273285421	0.9763	0.9855	0.9523	0.4036
YZ-159	80074582	12011187300	79352932	11817900288	0.9839	0.9853	0.9503	0.3972
YZ-160	80039718	12005957700	78514442	11621658391	0.968	0.983	0.9499	0.4048
YZ-161	79481520	11922228000	78625282	11694767103	0.9809	0.9875	0.9575	0.3973
YZ-162	61233156	9184973400	60592122	9015847045	0.9816	0.9849	0.9505	0.3964
YZ-163	77291320	11593698000	76419968	11354804540	0.9794	0.987	0.9559	0.4048
YZ-164	65444900	9816735000	64425238	9553149304	0.9731	0.9841	0.9534	0.3979
YZ-165	64508834	9676325100	63545712	9425276095	0.9741	0.9842	0.9536	0.4042
YZ-166	65185604	9777840600	64298188	9546653878	0.9764	0.9832	0.9508	0.4
YZ-167	69947068	10492060200	68502434	10115651998	0.9641	0.9817	0.9516	0.4005
YZ-168	71669118	10750367700	70431246	10432478252	0.9704	0.9843	0.9539	0.404
YZ-169	63404324	9510648600	62403866	9245393573	0.9721	0.9833	0.9508	0.4019
YZ-170	69455664	10418349600	68328232	10145320481	0.9738	0.9834	0.9513	0.3999
YZ-171	63590916	9538637400	62676696	9297479504	0.9747	0.9825	0.9486	0.3955
YZ-173	64366868	9655030200	63312940	9380894505	0.9716	0.9808	0.9448	0.3959
YZ-174	65202646	9780396900	63990712	9485969881	0.9699	0.9842	0.9535	0.4002
YZ-175	69927814	10489172100	69072952	10255858554	0.9778	0.9838	0.9527	0.3966
YZ-176	66761494	10014224100	65459314	9708591846	0.9695	0.9838	0.9525	0.4015
YZ-177	77526680	11629002000	76402824	11327453364	0.9741	0.9848	0.9556	0.3961
YZ-178	61948932	9292339800	61068522	9065260586	0.9756	0.9831	0.9506	0.4025
YZ-179	65407234	9811085100	63876008	9458004210	0.964	0.9835	0.9513	0.3999
YZ-180	72724346	10908651900	71649536	10621602702	0.9737	0.9843	0.9541	0.3998
YZ-181	64302694	9645404100	63397262	9397571358	0.9743	0.9814	0.9466	0.3988
YZ-182	68391882	10258782300	66059634	9739567955	0.9494	0.9811	0.9486	0.4012
YZ-183	72888120	10933218000	71140520	10509271934	0.9612	0.9813	0.9504	0.3981
YZ-184	62440440	9366066000	61406668	9095892173	0.9712	0.9838	0.9527	0.3959
YZ-185	73047104	10957065600	71926210	10664968118	0.9733	0.9838	0.9527	0.4031
YZ-186	61980608	9297091200	61056404	9051326966	0.9736	0.9842	0.9537	0.4055
YZ-187	77552742	11632911300	76314912	11308101251	0.9721	0.9861	0.9559	0.4075
YZ-188	61552756	9232913400	60782590	9029007253	0.9779	0.9846	0.9497	0.4001
YZ-189	81053966	12158094900	79534534	11789388043	0.9697	0.9869	0.9556	0.4006
YZ-190	64444678	9666701700	63749862	9477009639	0.9804	0.9851	0.9514	0.4036
YZ-191	66871044	10030656600	65451520	9675988281	0.9646	0.9818	0.9515	0.4044
YZ-192	79196394	11879459100	78070016	11591688302	0.9758	0.9866	0.9548	0.396
YZ-193	66271106	9940665900	64803828	9575925623	0.9633	0.9809	0.9494	0.3955
YZ-194	74233678	11135051700	72843954	10767006698	0.9669	0.9817	0.951	0.4035
YZ-195	64613300	9691995000	63286444	9357687417	0.9655	0.9808	0.949	0.4075
YZ-196	79250466	11887569900	77193944	11412493425	0.96	0.9856	0.9575	0.4111
YZ-197	82067600	12310140000	80582302	11925198234	0.9687	0.9828	0.9491	0.4067
YZ-198	74159542	11123931300	73238212	10883262982	0.9784	0.9816	0.9513	0.39
YZ-199	66909860	10036479000	65804488	9757974772	0.9723	0.9817	0.9514	0.3973
YZ-200	66331386	9949707900	65040572	9620774882	0.9669	0.9812	0.9502	0.4011
YZ-201	65589734	9838460100	64157488	9475314791	0.9631	0.9818	0.9518	0.3997
YZ-202	74256614	11138492100	72840508	10771761149	0.9671	0.9815	0.9509	0.399
YZ-203	62202910	9330436500	61045606	9043982858	0.9693	0.9796	0.9458	0.4023
YZ-204	80231764	12034764600	78469084	11603480915	0.9642	0.9859	0.9578	0.403
YZ-205	61793990	9269098500	60973658	9046417180	0.976	0.9805	0.9484	0.3982
Z-1	77580584	11637087600	76333006	11320121703	0.9728	0.9848	0.9547	0.4053
Z-2	68840040	10326006000	67500740	9981000043	0.9666	0.981	0.9496	0.4015
Z-3	76225854	11433878100	74810692	11066971556	0.9679	0.9815	0.951	0.3977
Z-4	70230828	10534624200	68912238	10203633663	0.9686	0.9812	0.9502	0.3963
Z-5	68187516	10228127400	66881042	9893237276	0.9673	0.9809	0.9495	0.3978
Z-6	72249914	10837487100	70438132	10402308650	0.9598	0.9812	0.9501	0.4038
Z-7	71913826	10787073900	70457124	10416249467	0.9656	0.9815	0.951	0.4022
Z-8	62464768	9369715200	61524222	9122588389	0.9736	0.9803	0.9477	0.407
Z-9	68585116	10287767400	67148874	9929094899	0.9651	0.9812	0.9502	0.4031
Z-10	70546616	10581992400	69686358	10353123814	0.9784	0.9822	0.9469	0.4022
Z-11	78910732	11836609800	78056832	11607874645	0.9807	0.9875	0.9575	0.4018
Z-12	61817620	9272643000	60987234	9042715431	0.9752	0.9847	0.95	0.3991
Z-13	61317292	9197593800	61114832	9136106691	0.9933	0.9858	0.9517	0.3928
Z-14	66789890	10018483500	65993866	9804088926	0.9786	0.9851	0.9512	0.3964
Z-15	67660054	10149008100	66900486	9941679381	0.9796	0.9836	0.9461	0.3976
Z-16	61933200	9289980000	60953730	9035231026	0.9726	0.9846	0.9495	0.4034
Z-17	78515682	11777352300	77755950	11574528597	0.9828	0.987	0.956	0.4006
Z-18	77567432	11635114800	76695646	11404066218	0.9801	0.9867	0.955	0.3947
Z-19	63200734	9480110100	62262872	9235510451	0.9742	0.986	0.9542	0.398
Z-20	81622426	12243363900	80624438	11971138493	0.9778	0.9877	0.9584	0.3975
Z-21	62275520	9341328000	61148764	9063208759	0.9702	0.9805	0.9484	0.4018
Z-22	67283174	10092476100	65576200	9680936409	0.9592	0.9812	0.95	0.4091
Z-23	68817206	10322580900	67382430	9961225606	0.965	0.9813	0.9502	0.4051
Z-24	65503842	9825576300	64478386	9549296089	0.9719	0.9804	0.948	0.4021
Z-25	68611606	10291740900	67171616	9923455738	0.9642	0.9807	0.9484	0.4029
Z-26	78542532	11781379800	77060154	11400017258	0.9676	0.9855	0.9567	0.4134
Z-27	79280740	11892111000	78162910	11610794874	0.9763	0.9852	0.9559	0.4064
Z-28	78557584	11783637600	77091540	11404158074	0.9678	0.9851	0.9561	0.4052
Z-29	76891698	11533754700	75604914	11203457995	0.9714	0.9815	0.9511	0.4043
Z-30	67653462	10148019300	65380978	9624432681	0.9484	0.9817	0.9516	0.4002
Z-31	66690392	10003558800	66017930	9820179328	0.9817	0.9801	0.9472	0.3966
Z-33	63088654	9463298100	62514210	9302950556	0.9831	0.9797	0.9465	0.3956
Z-40	98861206	14829180900	97018310	14358426393	0.9683	0.9884	0.964	0.4078
Z-42	89415616	13412342400	88513396	13157172354	0.981	0.9866	0.959	0.4006
Z-43	93904302	14085645300	92487798	13696393272	0.9724	0.9884	0.964	0.4063
Z-45	84871104	12730665600	83780106	12433982511	0.9767	0.9878	0.9623	0.4086
Z-46	62703988	9405598200	62423352	9324251617	0.9914	0.9877	0.9597	0.4077
Z-48	73321998	10998299700	72095196	10677619378	0.9708	0.9862	0.9578	0.4003
Z-49	92420190	13863028500	91016396	13482292198	0.9725	0.9884	0.9638	0.4014
Z-50	96574422	14486163300	94925668	14055793934	0.9703	0.9886	0.9646	0.4017
Z-51	88023052	13203457800	86903886	12917014644	0.9783	0.9876	0.9614	0.4104
Z-52	97063934	14559590100	95398242	14113219637	0.9693	0.9888	0.9654	0.4036
Z-54	82360760	12354114000	80986174	11994593067	0.9709	0.9885	0.964	0.402
Z-55	90972814	13645922100	89839604	13333833295	0.9771	0.9881	0.9631	0.4004
Z-56	95723670	14358550500	94251110	13961682261	0.9724	0.9882	0.9635	0.4032
Z-58	103736292	15560443800	102231376	15142799339	0.9732	0.9884	0.964	0.3992
Z-59	97302020	14595303000	95720522	14171650217	0.971	0.9885	0.9643	0.4006
Z-60	95901176	14385176400	94845958	14086070201	0.9792	0.9878	0.9621	0.3994
Z-61	96493266	14473989900	94867244	14032131757	0.9695	0.9886	0.9648	0.4008
Z-62	86089648	12913447200	85127116	12644289414	0.9792	0.9859	0.9567	0.3988
Z-63	80084918	12012737700	78661626	11639601007	0.9689	0.9882	0.9637	0.4024
Z-64	90929436	13639415400	89910468	13346178786	0.9785	0.9881	0.963	0.3973
Z-65	61978070	9296710500	61306800	9122283018	0.9812	0.9846	0.9497	0.3968
Z-66	70619318	10592897700	69815894	10377451996	0.9797	0.9852	0.9516	0.3951
Z-67	76968928	11545339200	76270336	11351257843	0.9832	0.9861	0.9547	0.3932
Z-68	68559252	10283887800	67845782	10083959441	0.9806	0.9862	0.955	0.3954
Z-69	64779832	9716974800	64091242	9530752842	0.9808	0.985	0.9512	0.3952
Z-70	78998532	11849779800	78241076	11651070007	0.9832	0.9867	0.955	0.3933
Z-73	64909696	9736454400	64059614	9517142328	0.9775	0.985	0.951	0.3937
Z-74	71477556	10721633400	70384388	10449733239	0.9746	0.9868	0.9567	0.3931
Z-77	70463334	10569500100	69148710	10242059827	0.969	0.9817	0.9516	0.3971
Z-78	73322196	10998329400	72192448	10700529047	0.9729	0.9819	0.9522	0.3941
Z-79	71926704	10789005600	70994412	10539691753	0.9769	0.9851	0.9512	0.3954
Z-80	78604812	11790721800	77277836	11437428621	0.97	0.9857	0.9532	0.3977
Z-81	79667616	11950142400	78780608	11713592044	0.9802	0.9869	0.9557	0.3984
Z-82	81296026	12194403900	80372932	11943882885	0.9795	0.985	0.9494	0.3935
Z-83	79740744	11961111600	78587876	11672845448	0.9759	0.9874	0.9572	0.3992
Z-84	77616464	11642469600	76724458	11405918455	0.9797	0.9868	0.9555	0.3977
Z-85	68649234	10297385100	67636570	10022321076	0.9733	0.9848	0.9503	0.3999
Z-86	77937986	11690697900	76916286	11409789200	0.976	0.9869	0.9554	0.3999
Z-87	68822270	10323340500	68158162	10138239366	0.9821	0.9842	0.9485	0.3959
Z-88	62512558	9376883700	61782330	9187611392	0.9798	0.9844	0.9492	0.3965
Z-89	74864206	11229630900	73377422	10844383360	0.9657	0.9821	0.9526	0.4063
Z-90	70439892	10565983800	69016214	10202341774	0.9656	0.9818	0.9516	0.4044
mean	7.23641e+07	1.08546e+10	7.12028e+07	1.05554e+10	0.972413	0.984313	0.953295	0.399903
total	22649973846	3397496076900	22286468766	3303829783947
