# Supplementary material for: Genetic Diversity and Core Germplasm Development in Yunnan Tartary Buckwheat Based on Phenotypic and SNP Data
Source: Plants (Basel). 2026 Apr 14;15(8):1197. doi: 10.3390/plants15081197 (PMC13119279; doi:10.3390/plants15081197)
Supplement: Supplementary file 1 [file plants-15-01197-s001.zip › Table S2. Mean sequencing depth and coverage of individuals.xlsx]

## Sheet: Sheet1
Table S2. Mean sequencing depth and coverage of individuals
Sample	Total Reads	Total Bases	Mapped Reads	Mapped Bases	Mapped Reads Rate	MapDepth	Cov1X	Cov3X	Cov5X	Cov10X	Cov20X
GZ-1	78552254	11630506537	77991847	11547518122	0.9929	25.33	0.9327	0.9094	0.888	0.8232	0.5596
GZ-2	77473486	11530133971	76841587	11436389263	0.9918	25.09	0.929	0.9011	0.8763	0.8048	0.5317
GZ-4	61334278	9123497731	60880267	9055928932	0.9926	19.87	0.9322	0.9074	0.8818	0.7886	0.3934
GZ-5	77958142	11610911210	77358494	11521635756	0.9923	25.28	0.9285	0.902	0.8787	0.8127	0.5518
GZ-7	62067878	9203240740	61514475	9121156248	0.9911	20.01	0.9219	0.8855	0.8515	0.7394	0.3349
GZ-8	61411404	9132140726	61013946	9073050205	0.9935	19.9	0.9187	0.8828	0.851	0.7551	0.4061
GZ-9	77718266	11563340672	77167813	11481438584	0.9929	25.19	0.9238	0.8928	0.8671	0.7991	0.5632
GZ-10	79191788	11739798858	78667440	11661977483	0.9934	25.58	0.9323	0.9092	0.8885	0.829	0.5933
GZ-11	61555146	9143688124	61088810	9074360658	0.9924	19.91	0.926	0.8951	0.8648	0.7588	0.3445
GZ-12	74441308	11059329843	73860478	10973088432	0.9922	24.07	0.9335	0.9104	0.888	0.8159	0.5074
GZ-13	65480658	9746769009	65039252	9680987137	0.9933	21.24	0.9338	0.9113	0.8886	0.8072	0.4476
GZ-14	80205414	11943290580	79266807	11803451815	0.9883	25.89	0.9282	0.9007	0.8765	0.807	0.5365
GZ-15	78390214	11688178627	77634874	11575615901	0.9904	25.39	0.9335	0.9107	0.8891	0.8226	0.5411
GZ-16	64510622	9579512388	64052232	9511329946	0.9929	20.87	0.9278	0.8993	0.8715	0.7775	0.3984
GZ-17	67244074	10008383196	66764833	9937052231	0.9929	21.8	0.9209	0.888	0.8594	0.7752	0.4493
SC-1	77501882	11448618963	77022903	11377837561	0.9938	24.96	0.9078	0.8644	0.8312	0.7505	0.5299
SC-2	69040780	10237374711	68570254	10167459599	0.9932	22.3	0.93	0.9033	0.8782	0.7976	0.4644
SC-3	62247358	9187470003	61850434	9128750320	0.9936	20.03	0.9051	0.8588	0.8206	0.7148	0.3889
SC-4	61293516	9036542726	60869806	8973847626	0.9931	19.69	0.8942	0.8426	0.8004	0.6833	0.3378
SC-5	61109536	9056938095	60701981	8996438661	0.9933	19.74	0.9045	0.8586	0.8208	0.7161	0.3795
SC-6	62379848	9249461785	61957963	9186829065	0.9932	20.15	0.9003	0.8543	0.8167	0.713	0.3848
SC-7	62987258	9304012020	62566196	9241654983	0.9933	20.27	0.9155	0.8743	0.8384	0.735	0.3974
SC-8	74081622	10975555150	73603008	10904434596	0.9935	23.92	0.9281	0.9015	0.8778	0.8098	0.5433
SC-9	66493650	9830444945	66087643	9770294790	0.9939	21.43	0.9026	0.858	0.8227	0.731	0.4593
SC-10	63499216	9411446279	63039805	9343205519	0.9928	20.5	0.9195	0.8834	0.8512	0.752	0.3828
SC-11	63821914	9458441817	63330830	9385480542	0.9923	20.59	0.9215	0.8868	0.8557	0.7603	0.3921
SC-12	61657198	9147367159	61204764	9080069906	0.9927	19.92	0.9292	0.9004	0.8713	0.7688	0.3604
SC-13	63496118	9426712525	63014824	9355121995	0.9924	20.52	0.9235	0.8898	0.8586	0.7589	0.3694
SC-14	76718582	11383660685	76156112	11300089246	0.9927	24.79	0.9262	0.8976	0.8727	0.8035	0.5471
SC-15	66169098	9801675592	65669856	9727620475	0.9925	21.34	0.9147	0.8764	0.8437	0.7499	0.4125
SC-16	61303360	9107757648	60783587	9030390290	0.9915	19.81	0.9192	0.8814	0.8463	0.7289	0.3001
SC-17	62075850	9205503305	61574309	9130942693	0.9919	20.03	0.9212	0.885	0.8511	0.7398	0.3319
SC-18	69324130	10270786656	68883274	10205321066	0.9936	22.39	0.9335	0.9118	0.8907	0.8224	0.5275
SC-19	77023434	11465185931	76489009	11385738171	0.9931	24.98	0.9319	0.9088	0.8879	0.8267	0.5776
SC-20	76954928	11420386769	76367493	11333073801	0.9924	24.86	0.922	0.8883	0.8596	0.7805	0.4979
SC-21	77038988	11409730528	76416091	11317456004	0.9919	24.83	0.9291	0.9012	0.8759	0.8024	0.5126
SC-22	68229466	10120958291	67686247	10040176295	0.992	22.03	0.9318	0.906	0.8794	0.7843	0.3928
SC-23	99662250	14767680997	98954382	14662497784	0.9929	32.17	0.9286	0.9047	0.8852	0.8375	0.6966
SC-24	74609198	11075279036	73959337	10978635360	0.9913	24.08	0.9318	0.9081	0.8849	0.8072	0.4592
YZ-1	64434064	9558932973	63734913	9455661064	0.9891	20.74	0.9097	0.8676	0.8322	0.7327	0.3998
YZ-2	62171806	9195920828	61719496	9129087388	0.9927	20.03	0.9126	0.8721	0.8377	0.737	0.3904
YZ-5	65206124	9663482171	64701505	9588610188	0.9923	21.03	0.928	0.8995	0.8717	0.7781	0.3961
YZ-6	68633216	10158318186	68098002	10079013400	0.9922	22.11	0.917	0.8813	0.8502	0.7584	0.4241
YZ-7	69525396	10273707712	68993920	10195070166	0.9924	22.37	0.9188	0.8848	0.8548	0.7666	0.4388
YZ-8	73205946	10811741129	72681685	10734239614	0.9928	23.55	0.9234	0.8921	0.8651	0.7892	0.5102
YZ-9	69143940	10161695544	68683045	10093845661	0.9933	22.14	0.9216	0.8879	0.8577	0.7687	0.4526
YZ-10	64097780	9480744250	63640249	9413138939	0.9929	20.65	0.9048	0.8617	0.8265	0.7302	0.4135
YZ-11	70852422	10486633966	70357199	10413135354	0.993	22.84	0.9231	0.8922	0.8654	0.7888	0.4951
YZ-12	76564060	11354180201	76045405	11277083421	0.9932	24.74	0.9295	0.9024	0.8785	0.8114	0.5618
YZ-13	68034308	10089150036	67531198	10014386667	0.9926	21.97	0.9267	0.8966	0.8684	0.7805	0.4336
YZ-14	62134598	9238194086	61673885	9169542092	0.9926	20.12	0.9251	0.8932	0.8629	0.7628	0.3743
YZ-15	72126420	10699154210	71581003	10618055454	0.9924	23.29	0.9213	0.8892	0.8614	0.7817	0.477
YZ-16	78382996	11612999137	77879577	11538398546	0.9936	25.31	0.9238	0.8941	0.8698	0.8074	0.5975
YZ-17	62691134	9307302641	62204101	9234824365	0.9922	20.26	0.9257	0.8924	0.8609	0.7585	0.3622
YZ-18	70834132	10517622138	70281458	10435462191	0.9922	22.89	0.9312	0.9057	0.8818	0.8068	0.4852
YZ-19	61907034	9186674606	61449897	9118703706	0.9926	20	0.924	0.8906	0.8593	0.758	0.3626
YZ-20	66479662	9817315298	66057583	9754809248	0.9937	21.4	0.9299	0.9015	0.8747	0.7908	0.4658
YZ-21	76785438	11372704524	76243757	11292270764	0.9929	24.77	0.932	0.9083	0.8862	0.8196	0.5453
YZ-22	62976710	9316867308	62534954	9251301110	0.993	20.29	0.9289	0.8994	0.8704	0.7727	0.3839
YZ-23	65832458	9723793645	65359191	9653642727	0.9928	21.18	0.9227	0.8899	0.86	0.7662	0.4061
YZ-24	82883848	12268685076	82237672	12172845881	0.9922	26.7	0.9178	0.8833	0.8556	0.7851	0.5594
YZ-25	82752638	12270071267	82145098	12179769364	0.9927	26.72	0.9188	0.8859	0.86	0.7952	0.5929
YZ-26	90123826	13358918188	89486669	13264305288	0.9929	29.1	0.9338	0.9121	0.8929	0.8403	0.6534
YZ-27	87563928	12993583179	86941785	12901052725	0.9929	28.3	0.9311	0.9077	0.8876	0.8334	0.6399
YZ-28	86618358	12838221845	86043899	12752894658	0.9934	27.98	0.9222	0.8914	0.8669	0.8061	0.6251
YZ-29	93411684	13827766854	92751303	13729752208	0.9929	30.12	0.9272	0.9018	0.8811	0.8291	0.6707
YZ-30	95068238	14081372020	94457311	13990658484	0.9936	30.69	0.9264	0.9005	0.8799	0.8303	0.6911
YZ-31	85932460	12718189354	85306252	12625214140	0.9927	27.7	0.9269	0.8991	0.8758	0.8143	0.6069
YZ-32	85038556	12548847596	84514001	12471193522	0.9938	27.36	0.9251	0.8972	0.8745	0.8171	0.6378
YZ-33	94169434	13938902071	93534834	13844656485	0.9933	30.37	0.931	0.9081	0.8887	0.8391	0.6823
YZ-34	66973308	9892807089	66493899	9821929872	0.9928	21.55	0.9251	0.8937	0.8649	0.7765	0.4411
YZ-35	78040502	11569582811	77421011	11477878343	0.9921	25.18	0.9128	0.8752	0.846	0.7716	0.533
YZ-36	75318142	11180811730	74763774	11098710367	0.9926	24.35	0.9215	0.8884	0.8613	0.7903	0.5389
YZ-37	61508740	9094419633	61073907	9030127901	0.9929	19.81	0.9231	0.8891	0.8573	0.7555	0.3752
YZ-38	70696254	10471396163	70173640	10393995381	0.9926	22.8	0.9316	0.9061	0.8819	0.8053	0.4911
YZ-39	71267166	10600727693	70782294	10528691603	0.9932	23.1	0.9276	0.8985	0.8733	0.8025	0.5329
YZ-40	71008184	10477701159	70514547	10404884180	0.993	22.83	0.9174	0.8834	0.8547	0.7758	0.4975
YZ-41	69626146	10255063419	69150245	10184892477	0.9932	22.34	0.9218	0.8895	0.8612	0.7782	0.4669
YZ-43	65406086	9669228026	64978333	9605863240	0.9935	21.07	0.923	0.8905	0.8614	0.7736	0.444
YZ-44	66711494	9860484985	66247012	9791809873	0.993	21.48	0.9172	0.8812	0.8502	0.7603	0.4374
YZ-45	70605374	10438980017	70141034	10370282987	0.9934	22.75	0.931	0.906	0.8826	0.8103	0.5098
YZ-46	78256316	11627819885	77670359	11540906928	0.9925	25.32	0.9209	0.8877	0.8608	0.7909	0.5576
YZ-47	70431944	10432606511	69974503	10364823004	0.9935	22.74	0.9255	0.8953	0.8687	0.7915	0.5041
YZ-48	61806712	9144666774	61389770	9082952129	0.9933	19.93	0.9055	0.8623	0.8262	0.7249	0.3899
YZ-49	66369820	9814131377	65889953	9743228517	0.9928	21.37	0.9059	0.8639	0.8297	0.7362	0.4228
YZ-51	76712510	11330450378	76178710	11251615180	0.993	24.68	0.9214	0.8906	0.865	0.7968	0.5557
YZ-52	72871688	10763639899	72305963	10680121188	0.9922	23.43	0.9205	0.8868	0.858	0.7771	0.4826
YZ-53	65069566	9608563031	64611295	9540798987	0.993	20.93	0.9195	0.885	0.8542	0.7616	0.4222
YZ-54	76726316	11374913435	76175046	11293254966	0.9928	24.77	0.93	0.9051	0.8822	0.8144	0.5505
YZ-55	63851964	9440187506	63372493	9369193521	0.9925	20.55	0.9228	0.8886	0.8565	0.7538	0.3755
YZ-56	68357618	10091899462	67856801	10017736644	0.9927	21.98	0.9276	0.8987	0.8711	0.782	0.4296
YZ-57	76030512	11232435601	75469866	11149549561	0.9926	24.46	0.9245	0.8951	0.8692	0.7949	0.5192
YZ-58	70366480	10430987876	69843013	10353296575	0.9926	22.71	0.9301	0.9039	0.8787	0.7986	0.4733
YZ-59	68837516	10190299190	68345912	10117442564	0.9929	22.2	0.9247	0.8932	0.8641	0.7739	0.4283
YZ-60	66616446	9872028949	66149694	9802693844	0.993	21.5	0.9226	0.8892	0.859	0.7661	0.4134
YZ-61	84902754	12662719620	84167089	12553541123	0.9913	27.54	0.9358	0.9118	0.8892	0.8261	0.6001
YZ-62	65186782	9731363070	64684673	9656716096	0.9923	21.18	0.92	0.8837	0.8525	0.7637	0.4558
YZ-63	69268666	10240379361	68745327	10162875390	0.9924	22.29	0.9279	0.8996	0.8731	0.7891	0.4559
YZ-64	63922286	9445989735	63463964	9378199245	0.9928	20.57	0.9236	0.8915	0.8616	0.7655	0.3961
YZ-65	71271170	10536329876	70756554	10460112091	0.9928	22.95	0.9188	0.8846	0.8555	0.7741	0.4847
YZ-66	68425954	10131033833	67965653	10062848826	0.9933	22.08	0.9252	0.8955	0.8687	0.7887	0.4798
YZ-67	65577612	9683703100	65121286	9616329668	0.993	21.1	0.9068	0.8639	0.8291	0.7353	0.4344
YZ-68	64042244	9457238270	63612074	9393572003	0.9933	20.61	0.9155	0.8784	0.846	0.7506	0.4121
YZ-69	66985982	9901923814	66502680	9830359443	0.9928	21.57	0.9086	0.8668	0.8324	0.7365	0.4177
YZ-70	66395928	9816836823	65926588	9747359307	0.9929	21.38	0.9218	0.8882	0.8587	0.7719	0.4472
YZ-71	61960672	9172054040	61510317	9105447872	0.9927	19.98	0.9101	0.8686	0.833	0.7296	0.3774
YZ-72	79154610	11708133618	78644297	11632878367	0.9936	25.52	0.919	0.8877	0.8623	0.798	0.5969
YZ-73	88289090	13028190593	87699899	12941208959	0.9933	28.39	0.9322	0.9099	0.8905	0.8378	0.6553
YZ-74	63049132	9337033300	62569875	9266019552	0.9924	20.33	0.916	0.8766	0.8418	0.7358	0.3646
YZ-75	63385898	9366189919	62934836	9299459696	0.9929	20.4	0.917	0.8797	0.8469	0.7487	0.3959
YZ-76	75521416	11198954392	74939718	11112728595	0.9923	24.38	0.9254	0.8955	0.8699	0.7984	0.5292
YZ-77	65591756	9731193029	65104870	9658798283	0.9926	21.19	0.9307	0.9015	0.8733	0.7804	0.4086
YZ-78	77240560	11445839483	76706107	11366515027	0.9931	24.94	0.9209	0.8888	0.8625	0.7925	0.5496
YZ-79	64011002	9499532378	63521360	9426686367	0.9924	20.68	0.9238	0.8913	0.8608	0.7623	0.3771
YZ-80	79523868	11787433414	78907326	11696156578	0.9922	25.66	0.9306	0.9053	0.8821	0.8144	0.5482
YZ-81	64214204	9506737953	63730315	9434903850	0.9925	20.7	0.9285	0.8978	0.8674	0.7647	0.3693
YZ-82	78572182	11600196026	78016652	11518207979	0.9929	25.27	0.9047	0.8632	0.8305	0.748	0.5133
YZ-83	70529572	10458930577	70037555	10385853308	0.993	22.78	0.9282	0.9003	0.8751	0.799	0.4905
YZ-84	70203528	10415101093	69690586	10338803552	0.9927	22.68	0.9288	0.9015	0.8763	0.7975	0.4622
YZ-85	75114358	11131616254	74600951	11055360512	0.9932	24.25	0.9263	0.8978	0.8729	0.8027	0.5291
YZ-86	66084716	9809633225	65629997	9741989681	0.9931	21.37	0.9244	0.893	0.8649	0.7815	0.456
YZ-87	63299886	9384055696	62832226	9314579395	0.9926	20.43	0.9249	0.8926	0.8619	0.7579	0.3547
YZ-88	61397908	9066271411	60993170	9006315111	0.9934	19.76	0.927	0.8956	0.8647	0.7613	0.368
YZ-89	74234924	11011581424	73708682	10933327614	0.9929	23.98	0.9321	0.9077	0.8847	0.8129	0.5149
YZ-90	66851986	9907824525	66400638	9840840844	0.9932	21.59	0.9279	0.9003	0.8746	0.7936	0.4598
YZ-91	67450506	9980909386	67028126	9918213501	0.9937	21.76	0.9234	0.892	0.8645	0.7841	0.4779
YZ-92	69895094	10365133014	69338959	10282445051	0.992	22.56	0.9281	0.8986	0.8706	0.7801	0.4136
YZ-93	70336854	10404592797	69855258	10333150272	0.9932	22.67	0.9284	0.9011	0.876	0.7998	0.4894
YZ-94	67364396	9976834397	66853282	9900939934	0.9924	21.72	0.9291	0.9004	0.8723	0.7793	0.4008
YZ-95	78201870	11557671073	77640630	11474478377	0.9928	25.17	0.93	0.9035	0.8797	0.8118	0.5516
YZ-96	61786038	9147789411	61370460	9086117999	0.9933	19.93	0.9234	0.8892	0.858	0.7605	0.39
YZ-97	63752706	9446518818	63297168	9378824021	0.9929	20.57	0.9258	0.8939	0.8634	0.7639	0.3804
YZ-98	63441992	9365993322	62960394	9294760101	0.9924	20.39	0.9176	0.8785	0.8425	0.7303	0.3504
YZ-99	66710846	9869819330	66131329	9783850758	0.9913	21.46	0.9256	0.8949	0.8663	0.7764	0.4196
YZ-100	67832754	10037259504	67362370	9967482820	0.9931	21.87	0.9119	0.8738	0.8425	0.7555	0.4471
YZ-101	73636636	10898601390	73087724	10817160577	0.9925	23.73	0.9238	0.8935	0.8667	0.7888	0.4868
YZ-102	63434340	9395384364	62988536	9329251021	0.993	20.47	0.9182	0.8822	0.8504	0.754	0.395
YZ-103	78052272	11591650874	77417457	11497321403	0.9919	25.22	0.9309	0.9059	0.8826	0.8124	0.5248
YZ-104	68122990	10100649011	67564505	10017649375	0.9918	21.98	0.9316	0.9058	0.8795	0.784	0.3809
YZ-105	65239134	9684981947	64752069	9612544224	0.9925	21.09	0.9234	0.8907	0.8608	0.7676	0.4035
YZ-106	72218090	10689628796	71721983	10616072897	0.9931	23.29	0.924	0.8935	0.867	0.7923	0.513
YZ-107	72956016	10787150546	72414157	10706780793	0.9926	23.49	0.9263	0.897	0.8707	0.7921	0.4844
YZ-108	67592952	10011505487	67134146	9943387357	0.9932	21.81	0.9218	0.888	0.8589	0.7753	0.4588
YZ-109	69270994	10270304615	68733468	10190384976	0.9922	22.36	0.9279	0.8982	0.8708	0.7832	0.4179
YZ-110	76388862	11365152588	75805878	11278354291	0.9924	24.74	0.9365	0.9171	0.898	0.8343	0.5409
YZ-111	64964302	9665915314	64466291	9591671816	0.9923	21.04	0.9292	0.9017	0.8742	0.7777	0.3806
YZ-112	61518622	9147651729	61031428	9075103938	0.9921	19.91	0.9284	0.8987	0.8685	0.7577	0.3236
YZ-113	63855334	9491920127	63415168	9426398445	0.9931	20.68	0.9284	0.9006	0.8734	0.7807	0.4011
YZ-114	67856370	10080511453	67313177	9999647608	0.992	21.94	0.9279	0.8989	0.8712	0.7787	0.4035
YZ-115	64663878	9591399260	64161492	9516746239	0.9922	20.88	0.9298	0.9024	0.8747	0.7766	0.3744
YZ-116	62805904	9311794529	62383978	9249131576	0.9933	20.29	0.9269	0.8973	0.8691	0.7741	0.3935
YZ-117	65189760	9718210181	64707555	9646390325	0.9926	21.16	0.9341	0.9116	0.8885	0.8049	0.4285
YZ-118	62415234	9283030851	61957496	9214909537	0.9927	20.22	0.9248	0.8925	0.8622	0.7635	0.3819
YZ-119	61995274	9206235645	61234751	9093029775	0.9877	19.95	0.9278	0.8985	0.8699	0.7707	0.3742
YZ-120	63984862	9489718535	63523241	9421108520	0.9928	20.67	0.9305	0.9032	0.8763	0.7829	0.3912
YZ-121	63616970	9443972178	63144334	9373679077	0.9926	20.56	0.9236	0.8916	0.8613	0.7606	0.3731
YZ-122	78274858	11618186750	77695464	11532102876	0.9926	25.3	0.9307	0.9062	0.8838	0.8167	0.5459
YZ-123	80059472	11896878037	79487349	11811871247	0.9929	25.91	0.9273	0.9001	0.8768	0.8147	0.5973
YZ-124	77441828	11530435275	76804329	11435499837	0.9918	25.09	0.9367	0.9169	0.8968	0.8281	0.5111
YZ-125	69552244	10314457827	68965527	10227211919	0.9916	22.44	0.9267	0.8968	0.8685	0.7752	0.3981
YZ-126	71598582	10604017457	71021991	10518454417	0.9919	23.07	0.9272	0.8981	0.8713	0.7855	0.4308
YZ-127	75310192	11179877401	74726950	11093119418	0.9923	24.34	0.9203	0.8852	0.8558	0.776	0.497
YZ-128	77361226	11445374378	76895100	11376348595	0.994	24.96	0.9249	0.8954	0.8704	0.8034	0.5752
YZ-129	76718494	11392441554	76168812	11310829305	0.9928	24.81	0.9337	0.9109	0.8896	0.8252	0.5548
YZ-130	65773502	9771110444	65291465	9699398868	0.9927	21.28	0.9257	0.8955	0.8674	0.7764	0.4085
YZ-131	66335892	9824396356	65815360	9747177944	0.9922	21.38	0.9244	0.8927	0.8634	0.7708	0.4053
YZ-132	61044098	9076251647	60584643	9007825571	0.9925	19.76	0.9247	0.892	0.8605	0.7538	0.3421
YZ-133	77896642	11563114924	77333906	11479494826	0.9928	25.18	0.934	0.912	0.8914	0.8289	0.5646
YZ-134	76324386	11340571926	75765063	11257398166	0.9927	24.7	0.9344	0.9136	0.8936	0.8314	0.5603
YZ-135	78418332	11662001658	77896111	11584272787	0.9933	25.41	0.9317	0.9089	0.8883	0.8292	0.5993
YZ-136	65239300	9696368132	64810230	9632517026	0.9934	21.13	0.9297	0.9041	0.8795	0.7985	0.4573
YZ-137	78535580	11692754826	77918373	11600792985	0.9921	25.45	0.9269	0.8997	0.8757	0.808	0.5487
YZ-138	63943754	9504810981	63357723	9417604116	0.9908	20.66	0.9275	0.8975	0.8669	0.7538	0.3164
YZ-139	63600250	9396095051	63131928	9327248483	0.9926	20.46	0.9195	0.8843	0.853	0.7599	0.4162
YZ-140	69644008	10323696805	69139179	10248724468	0.9928	22.48	0.9265	0.897	0.8703	0.7889	0.4623
YZ-141	69491972	10271268696	68914113	10185948480	0.9917	22.35	0.9111	0.8728	0.8395	0.7423	0.4029
YZ-142	74196900	10992632281	73695589	10918264335	0.9932	23.95	0.9214	0.8902	0.8641	0.7936	0.5382
YZ-143	68144482	10076503829	67694143	10009762400	0.9934	21.96	0.9243	0.8939	0.8665	0.7841	0.4625
YZ-144	71226988	10549706853	70640671	10462698854	0.9918	22.95	0.9283	0.9011	0.8749	0.7894	0.436
YZ-145	76051094	11337466975	75502164	11255858683	0.9928	24.69	0.9306	0.9067	0.885	0.8215	0.568
YZ-146	77790896	11564990794	77184609	11474944175	0.9922	25.17	0.9289	0.9024	0.8789	0.8127	0.5569
YZ-147	64142666	9528151338	63726733	9466274324	0.9935	20.77	0.933	0.9099	0.8865	0.8032	0.4329
YZ-148	60972742	9038227556	60528223	8972206353	0.9927	19.68	0.9302	0.9026	0.8738	0.7673	0.3444
YZ-149	62288428	9243823209	61888743	9184399880	0.9936	20.15	0.9301	0.9036	0.877	0.7834	0.3947
YZ-150	76735864	11382730094	76164451	11297991833	0.9926	24.78	0.9203	0.8885	0.8617	0.7899	0.5315
YZ-151	77252206	11469947736	76706983	11388905431	0.9929	24.98	0.9207	0.8868	0.8587	0.7851	0.5456
YZ-152	64148088	9540089165	63704049	9474044553	0.9931	20.78	0.9298	0.9029	0.8767	0.7892	0.4269
YZ-153	63430452	9409226638	62993015	9344200339	0.9931	20.5	0.9239	0.8907	0.86	0.7637	0.4034
YZ-154	60957266	9058935617	60488491	8989179655	0.9923	19.72	0.9205	0.8848	0.8506	0.7352	0.318
YZ-155	77120110	11463981795	76515292	11373951389	0.9922	24.95	0.9277	0.8996	0.8745	0.8023	0.5264
YZ-156	65276862	9706039134	64787275	9633174943	0.9925	21.13	0.9326	0.909	0.8843	0.7931	0.3992
YZ-157	60884140	9059045368	60428590	8991161501	0.9925	19.72	0.9291	0.9013	0.8724	0.7642	0.3341
YZ-158	62486266	9273285421	62061696	9210243095	0.9932	20.2	0.9133	0.8743	0.8409	0.7447	0.4044
YZ-159	79352932	11817900288	78796692	11735141402	0.993	25.74	0.9339	0.9117	0.8914	0.8333	0.6036
YZ-160	78514442	11621658391	77894862	11529953681	0.9921	25.29	0.9154	0.8801	0.8512	0.7745	0.5181
YZ-161	78625282	11694767103	78032817	11606710245	0.9925	25.46	0.9309	0.9061	0.8838	0.8204	0.5732
YZ-162	60592122	9015847045	60091223	8941235152	0.9917	19.61	0.9245	0.8921	0.8595	0.7404	0.3
YZ-163	76419968	11354804540	75918059	11280226179	0.9934	24.75	0.922	0.89	0.8636	0.7945	0.5644
YZ-164	64425238	9553149304	63958761	9483787698	0.9928	20.8	0.9265	0.8953	0.8658	0.771	0.3986
YZ-165	63545712	9425276095	63124884	9362821325	0.9934	20.54	0.9181	0.881	0.849	0.7557	0.4178
YZ-166	64298188	9546653878	63789067	9470884484	0.9921	20.78	0.9247	0.8907	0.8589	0.7556	0.36
YZ-167	68502434	10115651998	67987394	10039581221	0.9925	22.02	0.9172	0.8808	0.8496	0.7594	0.4365
YZ-168	70431246	10432478252	69916203	10356051531	0.9927	22.72	0.9192	0.8846	0.8552	0.7716	0.4573
YZ-169	62403866	9245393573	61984902	9183240744	0.9933	20.15	0.9185	0.8813	0.8489	0.7533	0.4056
YZ-170	68328232	10145320481	67769114	10062127406	0.9918	22.07	0.923	0.8887	0.8581	0.7659	0.4128
YZ-171	62676696	9297479504	62195821	9225929558	0.9923	20.24	0.9298	0.8997	0.8696	0.7636	0.3475
YZ-173	63312940	9380894505	62815327	9307155491	0.9921	20.42	0.9285	0.8988	0.8692	0.7673	0.3706
YZ-174	63990712	9485969881	63542431	9419383505	0.993	20.66	0.9225	0.8878	0.8563	0.7601	0.4058
YZ-175	69072952	10255858554	68500919	10170724478	0.9917	22.31	0.9289	0.9004	0.8731	0.7843	0.4131
YZ-176	65459314	9708591846	64960987	9634559708	0.9924	21.14	0.9245	0.8902	0.859	0.7632	0.3956
YZ-177	76402824	11327453364	75745605	11229759331	0.9914	24.64	0.9297	0.9028	0.8774	0.7957	0.4501
YZ-178	61068522	9065260586	60619142	8998472485	0.9926	19.74	0.916	0.8765	0.8417	0.7365	0.3622
YZ-179	63876008	9458004210	63347072	9379539702	0.9917	20.58	0.9214	0.8862	0.8541	0.7519	0.3701
YZ-180	71649536	10621602702	71074135	10536122619	0.992	23.11	0.9223	0.8892	0.86	0.7728	0.4346
YZ-181	63397262	9397571358	62893072	9322677215	0.992	20.45	0.9262	0.8941	0.8626	0.7544	0.3292
YZ-182	66059634	9739567955	65594109	9670970961	0.993	21.22	0.9152	0.878	0.8459	0.7523	0.4227
YZ-183	71140520	10509271934	70584678	10427116280	0.9922	22.87	0.9254	0.8951	0.8677	0.7853	0.4679
YZ-184	61406668	9095892173	60894145	9019857222	0.9917	19.79	0.9296	0.8997	0.8682	0.7507	0.3045
YZ-185	71926210	10664968118	71393911	10585894230	0.9926	23.22	0.9197	0.885	0.8555	0.7732	0.472
YZ-186	61056404	9051326966	60657031	8992049110	0.9935	19.73	0.9151	0.8752	0.8411	0.7407	0.3855
YZ-187	76314912	11308101251	75763942	11226423587	0.9928	24.63	0.9141	0.8765	0.8464	0.7685	0.5176
YZ-188	60782590	9029007253	60344800	8963919378	0.9928	19.66	0.9233	0.8887	0.8559	0.7475	0.3472
YZ-189	79534534	11789388043	78982822	11707471051	0.9931	25.68	0.9296	0.9045	0.8823	0.8197	0.5781
YZ-190	63749862	9477009639	63286213	9408025627	0.9927	20.64	0.9124	0.8724	0.8383	0.7392	0.3966
YZ-191	65451520	9675988281	63893878	9450302329	0.9762	20.73	0.9168	0.8789	0.8454	0.7454	0.3917
YZ-192	78070016	11591688302	77495315	11506240321	0.9926	25.24	0.9317	0.9074	0.8855	0.8219	0.567
YZ-193	64803828	9575925623	64339530	9507212933	0.9928	20.86	0.9235	0.8911	0.8611	0.7668	0.4143
YZ-194	72843954	10767006698	72333713	10691622607	0.993	23.45	0.9129	0.876	0.8464	0.7696	0.521
YZ-195	63286444	9357687417	62890514	9299155750	0.9937	20.4	0.9049	0.8618	0.8276	0.7373	0.4469
YZ-196	77193944	11412493425	76655992	11333168742	0.993	24.86	0.9077	0.8669	0.8358	0.7583	0.5318
YZ-197	80582302	11925198234	79996678	11838731458	0.9927	25.97	0.9172	0.8831	0.8556	0.7839	0.551
YZ-198	73238212	10883262982	72602796	10788868153	0.9913	23.67	0.9329	0.9096	0.8866	0.8087	0.4657
YZ-199	65804488	9757974772	65214623	9670699857	0.991	21.22	0.9213	0.8872	0.8561	0.7578	0.3786
YZ-200	65040572	9620774882	64479309	9537752905	0.9914	20.92	0.9129	0.8727	0.8381	0.7362	0.3777
YZ-201	64157488	9475314791	63722079	9410913679	0.9932	20.65	0.9185	0.883	0.8516	0.7577	0.4173
YZ-202	72840508	10771761149	72293954	10690873824	0.9925	23.45	0.9202	0.8873	0.8596	0.7824	0.4974
YZ-203	61045606	9043982858	60632142	8982720272	0.9932	19.71	0.9157	0.8773	0.8434	0.7421	0.3861
YZ-204	78469084	11603480915	77921866	11522689617	0.993	25.28	0.9171	0.8831	0.8561	0.7876	0.5734
YZ-205	60973658	9046417180	60491278	8974836443	0.9921	19.69	0.918	0.8803	0.8458	0.7365	0.344
Z-1	76333006	11320121703	75797693	11240741051	0.993	24.66	0.9221	0.8885	0.8614	0.7917	0.5624
Z-2	67500740	9981000043	67043442	9913389906	0.9932	21.75	0.9217	0.8889	0.8599	0.7754	0.459
Z-3	74810692	11066971556	74274167	10987611844	0.9928	24.1	0.9252	0.8957	0.8703	0.7996	0.5358
Z-4	68912238	10203633663	68431825	10132477919	0.993	22.23	0.9259	0.8959	0.8695	0.7924	0.4945
Z-5	66881042	9893237276	66413454	9823969332	0.993	21.55	0.9218	0.8895	0.8607	0.7744	0.4498
Z-6	70438132	10402308650	69942365	10329075176	0.993	22.66	0.9139	0.8769	0.8461	0.7617	0.4724
Z-7	70457124	10416249467	69931919	10338615751	0.9925	22.68	0.9144	0.8773	0.8468	0.7636	0.4752
Z-8	61524222	9122588389	61063293	9054195190	0.9925	19.86	0.9071	0.8631	0.8262	0.7199	0.3593
Z-9	67148874	9929094899	66653653	9855829899	0.9926	21.62	0.9078	0.8668	0.8328	0.7385	0.4256
Z-10	69686358	10353123814	69182379	10278498323	0.9928	22.55	0.9152	0.8778	0.8476	0.7681	0.5051
Z-11	78056832	11607874645	77459935	11519149441	0.9924	25.27	0.9242	0.8938	0.8678	0.7971	0.5417
Z-12	60987234	9042715431	60567367	8980371931	0.9931	19.7	0.9231	0.8899	0.858	0.7513	0.3504
Z-13	61114832	9136106691	60624394	9063079421	0.992	19.88	0.9326	0.9079	0.8826	0.7886	0.3722
Z-14	65993866	9804088926	65567443	9740706419	0.9935	21.37	0.9293	0.9032	0.8783	0.7993	0.4709
Z-15	66900486	9941679381	66405211	9867964218	0.9926	21.65	0.9289	0.9007	0.8735	0.783	0.4173
Z-16	60953730	9035231026	60490783	8966413865	0.9924	19.67	0.9162	0.8773	0.8417	0.7273	0.3167
Z-17	77755950	11574528597	77153623	11484897413	0.9923	25.19	0.9265	0.8965	0.8712	0.802	0.5461
Z-18	76695646	11404066218	76090296	11313836727	0.9921	24.82	0.9337	0.9115	0.8905	0.8251	0.542
Z-19	62262872	9235510451	61873304	9177651135	0.9937	20.13	0.9287	0.9005	0.8727	0.7778	0.3965
Z-20	80624438	11971138493	80032750	11883211531	0.9927	26.07	0.9307	0.9069	0.8851	0.8211	0.5665
Z-21	61148764	9063208759	60729900	9001098614	0.9932	19.75	0.9158	0.8779	0.8452	0.7487	0.401
Z-22	65576200	9680936409	65126309	9614526295	0.9931	21.09	0.9001	0.8549	0.8191	0.7252	0.4309
Z-23	67382430	9961225606	66958869	9898682020	0.9937	21.72	0.911	0.8721	0.841	0.759	0.4946
Z-24	64478386	9549296089	64035861	9483784484	0.9931	20.8	0.9157	0.879	0.8472	0.755	0.4228
Z-25	67171616	9923455738	66668115	9848880105	0.9925	21.61	0.9114	0.8723	0.8392	0.7453	0.4197
Z-26	77060154	11400017258	76567692	11327453669	0.9936	24.85	0.9043	0.8632	0.8325	0.7584	0.5519
Z-27	78162910	11610794874	77548437	11519706373	0.9921	25.27	0.9124	0.8747	0.8452	0.7704	0.5328
Z-28	77091540	11404158074	76513584	11319023663	0.9925	24.83	0.9132	0.8765	0.8473	0.7721	0.5334
Z-29	75604914	11203457995	74724878	11073095917	0.9884	24.29	0.9171	0.882	0.8533	0.7772	0.5156
Z-30	65380978	9624432681	64958489	9562217026	0.9935	20.98	0.9207	0.8867	0.8568	0.7685	0.4453
Z-31	66017930	9820179328	65489100	9741569632	0.992	21.37	0.9284	0.9014	0.8768	0.8019	0.4898
Z-33	62514210	9302950556	62069143	9236860883	0.9929	20.26	0.9319	0.9046	0.8778	0.7859	0.4077
Z-40	97018310	14358426393	96338994	14257704583	0.993	31.28	0.9202	0.8897	0.8663	0.8106	0.6568
Z-42	88513396	13157172354	87889360	13064316313	0.9929	28.66	0.9258	0.8991	0.8774	0.8229	0.6489
Z-43	92487798	13696393272	91834281	13599343825	0.9929	29.83	0.9178	0.8854	0.8607	0.8021	0.6392
Z-45	83780106	12433982511	83183633	12345238337	0.9929	27.08	0.9146	0.88	0.8532	0.7871	0.5849
Z-46	62423352	9324251617	61927388	9250250974	0.9921	20.29	0.9097	0.867	0.8312	0.7292	0.3721
Z-48	72095196	10677619378	71530545	10593839285	0.9922	23.24	0.9188	0.883	0.8519	0.7633	0.4568
Z-49	91016396	13482292198	90393637	13389877608	0.9932	29.37	0.9262	0.8988	0.8768	0.8222	0.6595
Z-50	94925668	14055793934	94243098	13954443536	0.9928	30.61	0.9277	0.902	0.8811	0.8287	0.6671
Z-51	86903886	12917014644	86305510	12828070261	0.9931	28.14	0.9194	0.8867	0.8609	0.7977	0.6089
Z-52	95398242	14113219637	94742458	14015972674	0.9931	30.75	0.9236	0.895	0.8728	0.8196	0.668
Z-54	80986174	11994593067	80416669	11910043220	0.993	26.13	0.9253	0.8965	0.872	0.8062	0.576
Z-55	89839604	13333833295	89134903	13228950155	0.9922	29.02	0.9264	0.9001	0.8781	0.8207	0.628
Z-56	94251110	13961682261	93591881	13863812249	0.993	30.41	0.9271	0.9011	0.8802	0.8284	0.671
Z-58	102231376	15142799339	101502213	15034424849	0.9929	32.98	0.9312	0.9094	0.8916	0.8475	0.7175
Z-59	95720522	14171650217	95017954	14067282342	0.9927	30.86	0.9282	0.9036	0.8832	0.8312	0.6645
Z-60	94845958	14086070201	93993056	13959081189	0.991	30.62	0.9262	0.8989	0.8762	0.817	0.6112
Z-61	94867244	14032131757	94123081	13921822823	0.9922	30.54	0.9246	0.8974	0.8753	0.8204	0.6476
Z-62	85127116	12644289414	84346130	12528089012	0.9908	27.48	0.923	0.8921	0.8659	0.7949	0.539
Z-63	78661626	11639601007	78141573	11562408480	0.9934	25.36	0.9197	0.8879	0.8617	0.793	0.5689
Z-64	89910468	13346178786	89212908	13242424680	0.9922	29.05	0.933	0.9114	0.8925	0.84	0.6398
Z-65	61306800	9122283018	60797916	9046776834	0.9917	19.85	0.9267	0.8961	0.8659	0.7614	0.3521
Z-66	69815894	10377451996	69282262	10298028959	0.9924	22.59	0.9309	0.9054	0.8804	0.7955	0.4374
Z-67	76270336	11351257843	75732147	11271110516	0.9929	24.73	0.9363	0.9178	0.8991	0.8352	0.5413
Z-68	67845782	10083959441	67424700	10021341905	0.9938	21.98	0.9324	0.9098	0.8875	0.8118	0.4797
Z-69	64091242	9530752842	63586379	9455577618	0.9921	20.74	0.9299	0.9012	0.8722	0.7679	0.3571
Z-70	78241076	11651070007	77585285	11553411278	0.9916	25.35	0.9339	0.9128	0.8924	0.8262	0.5301
Z-73	64059614	9517142328	63577041	9445321614	0.9925	20.72	0.9296	0.9024	0.875	0.7775	0.383
Z-74	70384388	10449733239	69841540	10369040729	0.9923	22.75	0.9321	0.9077	0.8836	0.801	0.4426
Z-77	69148710	10242059827	68677899	10172334954	0.9932	22.32	0.9296	0.9008	0.8742	0.7925	0.4839
Z-78	72192448	10700529047	71646611	10619688819	0.9924	23.3	0.928	0.9015	0.8773	0.8051	0.5193
Z-79	70994412	10539691753	70445695	10458092944	0.9923	22.94	0.9277	0.8997	0.874	0.7945	0.4666
Z-80	77277836	11437428621	76730605	11356256802	0.9929	24.91	0.929	0.9031	0.8799	0.8126	0.5473
Z-81	78780608	11713592044	78177393	11624123797	0.9923	25.5	0.9301	0.9043	0.8814	0.8165	0.566
Z-82	80372932	11943882885	79771002	11854422201	0.9925	26.01	0.9353	0.9146	0.8951	0.8346	0.5781
Z-83	78587876	11672845448	78075233	11596710586	0.9935	25.44	0.9313	0.9075	0.8862	0.8267	0.6036
Z-84	76724458	11405918455	76159823	11321845990	0.9926	24.84	0.9318	0.9082	0.8864	0.8191	0.5385
Z-85	67636570	10022321076	67182567	9954894086	0.9933	21.84	0.9255	0.8958	0.8685	0.7847	0.456
Z-86	76916286	11409789200	76319860	11321072156	0.9922	24.84	0.9263	0.8967	0.8705	0.7949	0.5042
Z-87	68158162	10138239366	67604948	10055857928	0.9919	22.06	0.9291	0.9017	0.8749	0.783	0.3988
Z-88	61782330	9187611392	61302321	9116165641	0.9922	20	0.9274	0.897	0.8662	0.7561	0.3326
Z-89	73377422	10844383360	72880754	10770976962	0.9932	23.63	0.9093	0.8704	0.8397	0.7605	0.5078
Z-90	69016214	10202341774	68524478	10129686919	0.9929	22.22	0.9096	0.87	0.838	0.7534	0.4734
mean	7.12028e+07	1.05554e+10	7.06745e+07	1.0477e+10	0.992574	22.9838	0.923575	0.892402	0.864653	0.781483	0.470668
