# Supplementary material for: Genetic Diversity and Core Germplasm Development in Yunnan Tartary Buckwheat Based on Phenotypic and SNP Data
Source: Plants (Basel). 2026 Apr 14;15(8):1197. doi: 10.3390/plants15081197 (PMC13119279; doi:10.3390/plants15081197)
Supplement: Supplementary file 1 [file plants-15-01197-s001.zip › Table S3. Statistics of chromosome-related variation information.xlsx]

## Sheet: final_chromosome_stats
Table S3. Statistics of Chromosome-related Variation Information
CHROM	length	SNPs	InDels	SNPs_kb	InDels_kb	SNP_mean_depth	InDels_mean_depth
Ft1	68026332	541044	19763	7.953	0.291	6354.83	8002.16
Ft2	61234928	503451	20109	8.222	0.328	6327.9	7406.1
Ft3	57704836	395222	13909	6.849	0.241	6364.67	7118.49
Ft4	56655606	530242	21601	9.359	0.381	5830.14	5686.68
Ft5	53883030	446156	16513	8.28	0.306	6456.86	6360.71
Ft6	52287788	360460	13297	6.894	0.254	6216.93	6466.64
Ft7	51545309	316420	11807	6.139	0.229	6169.42	7280.32
Ft8	49981134	340681	13129	6.816	0.263	6184.82	5500.04
