# Supplementary material for: Genetic Diversity and Core Germplasm Development in Yunnan Tartary Buckwheat Based on Phenotypic and SNP Data
Source: Plants (Basel). 2026 Apr 14;15(8):1197. doi: 10.3390/plants15081197 (PMC13119279; doi:10.3390/plants15081197)
Supplement: Supplementary file 1 [file plants-15-01197-s001.zip › Table S4. Statistics of count, frequency and percentage of transition types.xlsx]

## Sheet: Table S4. Statistics of Count, 
Table S4. Statistics of Count, Frequency and Percentage of Transition Types
Transition_Type	Count	Frequency	Percentage
A>G	412593	0.115773	0.1158
G>A	759094	0.213001	0.213
C>T	756858	0.212374	0.2124
T>C	413759	0.1161	0.1161
G>C	80918	0.022706	0.0227
G>T	184906	0.051884	0.0519
A>T	164569	0.046178	0.0462
A>C	115035	0.032279	0.0323
C>G	80102	0.022477	0.0225
C>A	184092	0.051656	0.0517
T>G	115387	0.032377	0.0324
T>A	166363	0.046681	0.0467
