# Supplementary material for: Genetic Diversity and Core Germplasm Development in Yunnan Tartary Buckwheat Based on Phenotypic and SNP Data
Source: Plants (Basel). 2026 Apr 14;15(8):1197. doi: 10.3390/plants15081197 (PMC13119279; doi:10.3390/plants15081197)
Supplement: Supplementary file 1 [file plants-15-01197-s001.zip › Table S5. Ancestry proportions (Q values) of 313 accessions for four ancestral groups (K=4) inferred by ADMIXTURE.xlsx]

## Sheet: Sheet1
Table S5. Membership coefficient (Q matrix) of each Tartary buckwheat accession for K = 4 in the STRUCTURE analysis. Values represent the proportion of ancestry derived from each of the four inferred subpopulations (Q1–Q4). The sum of Q1 + Q2 + Q3 + Q4 for each accession equals 1.
	Q1	Q2	Q3	Q4
GZ-1	0.999967	1e-05	1.3e-05	1e-05
GZ-2	0.293071	1e-05	0.27111	0.435809
GZ-4	0.321788	0.069195	0.580081	0.028936
GZ-5	0.350295	0.058734	0.548668	0.042302
GZ-7	0.486341	0.012421	0.385375	0.115862
GZ-8	0.269354	1e-05	0.367844	0.362792
GZ-9	0.663962	1e-05	0.336018	1e-05
GZ-10	0.231566	0.061714	0.564377	0.142343
GZ-11	0.872171	1e-05	1e-05	0.127809
GZ-12	0.86959	1e-05	1e-05	0.13039
GZ-13	0.99997	1e-05	1e-05	1e-05
GZ-14	0.139605	0.085725	0.130009	0.644662
GZ-15	0.22774	0.002317	0.354031	0.415912
GZ-16	0.99997	1e-05	1e-05	1e-05
GZ-17	0.999962	1.8e-05	1e-05	1e-05
SC-1	0.99997	1e-05	1e-05	1e-05
SC-2	0.301129	0.08057	0.511429	0.106872
SC-3	0.009918	1e-05	0.919283	0.070789
SC-4	0.039379	1e-05	0.804661	0.15595
SC-5	0.23668	0.043509	0.641168	0.078642
SC-6	0.143993	1e-05	0.813534	0.042464
SC-7	1e-05	1e-05	0.582058	0.417922
SC-8	1.5e-05	1e-05	0.626016	0.373959
SC-9	1e-05	0.009126	0.990854	1e-05
SC-10	1e-05	1e-05	0.99997	1e-05
SC-11	1e-05	1e-05	0.99997	1e-05
SC-12	0.99997	1e-05	1e-05	1e-05
SC-13	0.99997	1e-05	1e-05	1e-05
SC-14	0.99997	1e-05	1e-05	1e-05
SC-15	1e-05	0.002949	0.997031	1e-05
SC-16	1e-05	0.10922	0.89076	1e-05
SC-17	0.060571	0.150537	0.788882	1e-05
SC-18	0.99997	1e-05	1e-05	1e-05
SC-19	0.090563	0.032988	0.528943	0.347506
SC-20	1e-05	1e-05	0.833434	0.166546
SC-21	1e-05	1e-05	0.642721	0.357259
SC-22	0.057457	1e-05	0.826805	0.115728
SC-23	0.044261	1e-05	0.87091	0.084819
SC-24	1e-05	0.04391	0.95607	1e-05
YZ-1	0.658039	1e-05	0.068859	0.273091
YZ-2	1e-05	0.051885	0.823555	0.12455
YZ-5	0.008195	1e-05	0.643702	0.348093
YZ-6	1e-05	1e-05	0.922665	0.077315
YZ-7	1e-05	0.17875	0.82123	1e-05
YZ-8	1e-05	0.148964	0.851016	1e-05
YZ-9	0.083465	1e-05	0.554985	0.361539
YZ-10	1e-05	0.230395	1e-05	0.769585
YZ-11	1e-05	0.053007	0.906428	0.040554
YZ-12	0.041955	1e-05	1e-05	0.958025
YZ-13	0.045941	0.140626	0.028469	0.784964
YZ-14	0.00281	0.238515	1e-05	0.758666
YZ-15	1e-05	0.134736	0.664951	0.200303
YZ-16	1e-05	1e-05	1e-05	0.99997
YZ-17	1e-05	1e-05	1e-05	0.99997
YZ-18	1e-05	0.276529	0.191872	0.531589
YZ-19	0.012126	0.205909	0.630787	0.151177
YZ-20	0.135428	0.047757	0.459709	0.357105
YZ-21	1e-05	0.226406	1e-05	0.773574
YZ-22	1e-05	0.267526	0.225702	0.506761
YZ-23	1e-05	1e-05	0.888242	0.111738
YZ-24	0.067619	0.039268	0.816046	0.077067
YZ-25	1e-05	0.177466	1e-05	0.822514
YZ-26	0.002579	0.113554	0.472564	0.411303
YZ-27	1e-05	0.192706	1e-05	0.807274
YZ-28	1e-05	0.034608	0.616383	0.349
YZ-29	1e-05	1e-05	1e-05	0.99997
YZ-30	0.051393	0.397987	0.074786	0.475835
YZ-31	1e-05	1e-05	0.123821	0.876159
YZ-32	0.031058	1e-05	1e-05	0.968922
YZ-33	1e-05	1e-05	1e-05	0.99997
YZ-34	1e-05	0.247286	0.324353	0.428351
YZ-35	0.093739	0.19994	0.369906	0.336416
YZ-36	1e-05	0.224736	0.388738	0.386515
YZ-37	0.068085	0.178416	0.537894	0.215605
YZ-38	0.076241	0.258661	1e-05	0.665089
YZ-39	1e-05	1e-05	1e-05	0.99997
YZ-40	1e-05	0.057009	0.158078	0.784903
YZ-41	0.078612	1e-05	0.497428	0.42395
YZ-43	0.125528	1e-05	0.546042	0.32842
YZ-44	0.07475	1e-05	0.808913	0.116327
YZ-45	0.089876	1e-05	0.851723	0.058391
YZ-46	1e-05	1e-05	0.99997	1e-05
YZ-47	0.010386	0.058826	0.930778	1e-05
YZ-48	1e-05	1e-05	0.99997	1e-05
YZ-49	1e-05	0.086955	0.76587	0.147165
YZ-51	1e-05	0.99997	1e-05	1e-05
YZ-52	0.1844	0.023866	0.577406	0.214328
YZ-53	1e-05	0.195964	0.411889	0.392137
YZ-54	1e-05	0.99997	1e-05	1e-05
YZ-55	1e-05	1e-05	0.99997	1e-05
YZ-56	0.067205	0.082471	0.57664	0.273683
YZ-57	0.002488	0.061963	0.611544	0.324005
YZ-58	0.105982	1e-05	0.472406	0.421601
YZ-59	0.185135	0.027872	0.101484	0.685509
YZ-60	1e-05	0.99997	1e-05	1e-05
YZ-61	1e-05	1e-05	0.66224	0.33774
YZ-62	1e-05	0.332018	1e-05	0.667962
YZ-63	1e-05	1e-05	1e-05	0.99997
YZ-64	1e-05	0.222794	0.327759	0.449437
YZ-65	0.041646	0.147322	1e-05	0.811022
YZ-66	0.018766	1e-05	0.928501	0.052723
YZ-67	0.114878	0.117916	0.71705	0.050156
YZ-68	0.127148	0.036136	0.678603	0.158112
YZ-69	0.000478	1e-05	0.933558	0.065954
YZ-70	0.114596	0.042496	0.835963	0.006945
YZ-71	0.033131	0.314093	0.061902	0.590874
YZ-72	0.067453	0.032643	0.818267	0.081637
YZ-73	0.196946	0.018211	0.536698	0.248145
YZ-74	0.032758	0.357977	0.380195	0.229069
YZ-75	0.081552	0.203824	0.714615	1e-05
YZ-76	0.023917	0.02433	0.869789	0.081964
YZ-77	0.367239	1e-05	0.222868	0.409883
YZ-78	0.034216	0.025146	0.859082	0.081556
YZ-79	0.999963	1e-05	1.7e-05	1e-05
YZ-80	0.99996	2e-05	1e-05	1e-05
YZ-81	0.009547	0.005519	0.863191	0.121743
YZ-82	0.053404	1e-05	0.793289	0.153297
YZ-83	0.487379	0.024827	0.055822	0.431972
YZ-84	0.372345	1e-05	0.219857	0.407788
YZ-85	0.99997	1e-05	1e-05	1e-05
YZ-86	0.126359	0.141285	0.503145	0.229211
YZ-87	0.367531	1e-05	0.233841	0.398618
YZ-88	0.367548	1e-05	0.224828	0.407614
YZ-89	0.056437	0.076711	0.186252	0.6806
YZ-90	1e-05	1e-05	0.264393	0.735587
YZ-91	0.128077	0.420024	1e-05	0.451889
YZ-92	1e-05	0.99997	1e-05	1e-05
YZ-93	1e-05	0.248862	0.017318	0.73381
YZ-94	0.052472	1e-05	0.638327	0.309192
YZ-95	1e-05	0.042174	0.87851	0.079306
YZ-96	0.99997	1e-05	1e-05	1e-05
YZ-97	0.195889	1e-05	0.678313	0.125788
YZ-98	1e-05	0.077016	1e-05	0.922964
YZ-99	0.122584	0.353835	0.361386	0.162195
YZ-100	0.237587	0.192374	0.079092	0.490946
YZ-101	0.005742	0.130596	0.494908	0.368754
YZ-102	0.533059	0.142621	1e-05	0.32431
YZ-103	0.166795	0.226698	0.428326	0.178181
YZ-104	0.04497	0.025254	0.828467	0.101309
YZ-105	0.342111	1e-05	0.451557	0.206321
YZ-106	0.99997	1e-05	1e-05	1e-05
YZ-107	0.294958	0.051848	0.442167	0.211026
YZ-108	0.058658	0.056244	0.402128	0.482971
YZ-109	0.006954	0.042618	0.879243	0.071185
YZ-110	0.059634	0.16074	0.257481	0.522145
YZ-111	1e-05	1e-05	0.714609	0.285371
YZ-112	0.192487	0.083579	0.423653	0.300282
YZ-113	1e-05	1e-05	0.819176	0.180804
YZ-114	0.079627	0.106924	0.812807	0.000642
YZ-115	0.28041	0.134027	1e-05	0.585553
YZ-116	1e-05	0.045885	0.754007	0.200098
YZ-117	0.262005	1e-05	0.248538	0.489447
YZ-118	0.974756	1e-05	0.025224	1e-05
YZ-119	0.217939	0.075621	0.263414	0.443026
YZ-120	1e-05	0.113074	0.69785	0.189067
YZ-121	0.362516	1e-05	0.234199	0.403275
YZ-122	0.689768	1e-05	0.13419	0.176031
YZ-123	1.8e-05	1e-05	0.765029	0.234943
YZ-124	1e-05	1e-05	0.620269	0.379711
YZ-125	0.048694	1e-05	0.498557	0.452739
YZ-126	0.061816	0.040435	0.688051	0.209699
YZ-127	1e-05	1e-05	0.99997	1e-05
YZ-128	0.999962	1.8e-05	1e-05	1e-05
YZ-129	0.157639	0.033468	0.37849	0.430403
YZ-130	0.059718	0.178904	0.229618	0.53176
YZ-131	0.003702	0.039435	0.880254	0.07661
YZ-132	1e-05	0.525259	0.187798	0.286933
YZ-133	1e-05	0.350022	1e-05	0.649958
YZ-134	0.039352	0.230828	0.087987	0.641832
YZ-135	1e-05	0.216297	1e-05	0.783683
YZ-136	1e-05	0.091909	0.662107	0.245973
YZ-137	0.734509	0.0182	0.105296	0.141995
YZ-138	0.99997	1e-05	1e-05	1e-05
YZ-139	0.021264	0.313	1e-05	0.665727
YZ-140	0.032793	0.258045	0.066555	0.642606
YZ-141	1e-05	0.09986	0.683874	0.216256
YZ-142	0.029052	1e-05	0.872972	0.097966
YZ-143	1e-05	0.141657	0.426263	0.43207
YZ-144	1e-05	0.22909	0.323066	0.447834
YZ-145	0.054626	0.088038	0.22958	0.627756
YZ-146	0.015093	0.028086	0.532675	0.424146
YZ-147	0.99997	1e-05	1e-05	1e-05
YZ-148	0.914502	1e-05	1e-05	0.085478
YZ-149	0.109415	0.01396	0.222311	0.654314
YZ-150	0.04798	1e-05	0.826204	0.125806
YZ-151	0.058068	1e-05	0.897757	0.044165
YZ-152	1e-05	1e-05	0.66589	0.33409
YZ-153	0.076502	0.137763	0.555235	0.2305
YZ-154	1e-05	1e-05	0.99997	1e-05
YZ-155	0.122942	0.095786	0.569133	0.212139
YZ-156	1e-05	0.99997	1e-05	1e-05
YZ-157	1e-05	0.122527	0.592614	0.284849
YZ-158	0.121003	0.109721	0.635288	0.133989
YZ-159	1e-05	0.102038	0.897942	1e-05
YZ-160	0.077351	0.14271	0.519634	0.260305
YZ-161	0.029752	1e-05	0.948675	0.021563
YZ-162	0.230953	0.186757	0.088804	0.493486
YZ-163	0.088531	0.078198	0.746191	0.08708
YZ-164	0.0252	0.072292	0.829453	0.073055
YZ-165	0.110255	1e-05	0.701548	0.188187
YZ-166	0.201907	0.07779	0.456937	0.263366
YZ-167	1e-05	1e-05	0.62588	0.3741
YZ-168	1e-05	0.99997	1e-05	1e-05
YZ-169	0.297534	0.383619	0.105717	0.21313
YZ-170	0.062855	0.174815	0.037121	0.725209
YZ-171	0.061457	1e-05	0.531237	0.407296
YZ-173	0.029357	0.065451	0.080739	0.824453
YZ-174	0.104372	1e-05	0.408814	0.486804
YZ-175	1e-05	0.200305	1e-05	0.799675
YZ-176	1e-05	0.042954	0.957026	1e-05
YZ-177	1e-05	1e-05	0.922586	0.077394
YZ-178	0.508647	1e-05	0.112682	0.378661
YZ-179	1e-05	0.30641	0.182674	0.510905
YZ-180	0.99997	1e-05	1e-05	1e-05
YZ-181	0.101491	1e-05	0.828275	0.070224
YZ-182	0.99997	1e-05	1e-05	1e-05
YZ-183	0.267265	0.087919	0.403551	0.241265
YZ-184	0.190819	1e-05	0.700718	0.108454
YZ-185	0.360188	1e-05	0.229898	0.409905
YZ-186	0.065598	0.088492	0.624484	0.221426
YZ-187	0.165129	0.107213	0.474727	0.252931
YZ-188	0.188062	0.151384	0.402328	0.258226
YZ-189	0.096429	0.179561	0.648517	0.075493
YZ-190	1.4e-05	0.999966	1e-05	1e-05
YZ-191	1e-05	1e-05	0.993643	0.006337
YZ-192	0.338768	1e-05	0.532847	0.128375
YZ-193	0.032469	0.141282	0.826239	1e-05
YZ-194	0.038928	1e-05	0.837602	0.12346
YZ-195	1e-05	0.002479	0.789912	0.207599
YZ-196	1e-05	1e-05	0.828398	0.171582
YZ-197	1e-05	1e-05	0.99997	1e-05
YZ-198	0.037655	0.235903	1e-05	0.726432
YZ-199	1e-05	1e-05	0.99997	1e-05
YZ-200	1e-05	0.011209	0.988771	1e-05
YZ-201	0.089192	1e-05	0.551468	0.35933
YZ-202	0.039868	0.033654	0.926468	1e-05
YZ-203	1e-05	0.01521	0.921654	0.063126
YZ-204	0.044154	0.035376	0.92046	1e-05
YZ-205	0.056909	0.221819	0.721262	1e-05
Z-1	0.114038	0.885942	1e-05	1e-05
Z-2	1e-05	0.99997	1e-05	1e-05
Z-3	0.069534	1e-05	0.847658	0.082799
Z-4	0.029204	0.150838	0.114937	0.705021
Z-5	0.032934	0.072951	0.614857	0.279258
Z-6	0.179868	0.015885	0.738326	0.065921
Z-7	0.070239	0.256024	0.275891	0.397846
Z-8	0.898878	0.011202	1e-05	0.08991
Z-9	0.182639	0.328541	0.13897	0.34985
Z-10	1e-05	0.256982	0.026919	0.716089
Z-11	0.042872	0.230135	0.373651	0.353341
Z-12	1e-05	0.99997	1e-05	1e-05
Z-13	0.149835	0.113947	0.713428	0.02279
Z-14	0.278787	1e-05	0.458457	0.262746
Z-15	0.581919	0.018002	0.086518	0.313561
Z-16	0.206687	0.397916	1e-05	0.395386
Z-17	1e-05	1e-05	0.884807	0.115173
Z-18	0.079225	0.108911	0.680225	0.131639
Z-19	0.01744	0.029742	0.86803	0.084788
Z-20	1e-05	0.99997	1e-05	1e-05
Z-21	1e-05	0.99997	1e-05	1e-05
Z-22	0.410411	0.054118	0.327635	0.207836
Z-23	1e-05	0.267444	1e-05	0.732536
Z-24	0.096091	0.257936	0.395969	0.250005
Z-25	0.27708	1e-05	0.414315	0.308595
Z-26	0.124119	0.495583	0.170746	0.209552
Z-27	1e-05	0.248925	0.0252	0.725865
Z-28	1.2e-05	0.211219	1e-05	0.788759
Z-29	0.020911	0.216528	0.508765	0.253796
Z-30	1e-05	0.99997	1e-05	1e-05
Z-31	1e-05	0.048475	1e-05	0.951505
Z-33	0.163494	1e-05	0.538202	0.298294
Z-40	1e-05	1e-05	1e-05	0.99997
Z-42	1.5e-05	0.068548	1e-05	0.931427
Z-43	1e-05	1e-05	0.839306	0.160674
Z-45	1e-05	0.012303	0.007496	0.980191
Z-46	0.506972	1e-05	0.287875	0.205143
Z-48	0.146658	0.092061	0.177163	0.584118
Z-49	0.99997	1e-05	1e-05	1e-05
Z-50	0.058014	0.010172	0.324955	0.606859
Z-51	0.049303	0.068632	0.879273	0.002791
Z-52	1e-05	1e-05	0.85899	0.14099
Z-54	0.061368	1e-05	0.914579	0.024043
Z-55	1e-05	0.14417	0.373308	0.482512
Z-56	1e-05	1e-05	0.025473	0.974507
Z-58	0.054818	0.178018	0.767148	1.6e-05
Z-59	0.206765	0.083951	0.53621	0.173074
Z-60	1e-05	1e-05	0.924236	0.075744
Z-61	1e-05	0.129637	0.499079	0.371273
Z-62	0.035994	0.403707	1e-05	0.560289
Z-63	0.110638	0.175452	0.628866	0.085043
Z-64	0.364093	1e-05	0.23138	0.404517
Z-65	0.000444	1e-05	0.735633	0.263913
Z-66	0.99997	1e-05	1e-05	1e-05
Z-67	1e-05	0.286317	0.202956	0.510716
Z-68	0.030873	0.034473	0.844057	0.090597
Z-69	1e-05	0.080233	0.717174	0.202583
Z-70	1e-05	0.431233	1e-05	0.568747
Z-73	0.020631	0.42929	0.422814	0.127264
Z-74	1e-05	1e-05	0.849049	0.150931
Z-77	0.6758	0.096296	0.117624	0.110281
Z-78	0.863812	0.08699	1e-05	0.049188
Z-79	0.064576	0.334374	0.320425	0.280624
Z-80	1e-05	0.621711	0.228569	0.149709
Z-81	0.579962	1e-05	0.129429	0.290599
Z-82	1e-05	1e-05	0.99997	1e-05
Z-83	1.3e-05	0.999967	1e-05	1e-05
Z-84	0.092347	0.163219	0.426818	0.317616
Z-85	0.095222	0.109886	0.538878	0.256014
Z-86	0.1409	1e-05	0.698279	0.160811
Z-87	1e-05	1e-05	0.912465	0.087515
Z-88	1e-05	0.99997	1e-05	1e-05
Z-89	0.03695	0.207556	1e-05	0.755484
Z-90	1e-05	1e-05	0.171163	0.828817
