# Supplementary material for: Genetic Diversity and Core Germplasm Development in Yunnan Tartary Buckwheat Based on Phenotypic and SNP Data
Source: Plants (Basel). 2026 Apr 14;15(8):1197. doi: 10.3390/plants15081197 (PMC13119279; doi:10.3390/plants15081197)
Supplement: Supplementary file 1 [file plants-15-01197-s001.zip › Table S6. Average value of phenotypic data.xlsx]

## Sheet: Sheet1
Population	BNMS	NNMS	SD	PH
DDB	7.19414	19.669	9.87483	148.928
DDN	6.84789	19.3118	9.82132	154.379
DX	6.97222	19.0183	9.93278	148.928
DXB	6.83825	19.0606	9.78063	151.397
DXN	6.38091	19.5939	9.96576	159.724
DZ	6.75766	19.1772	11.754	150.542
YJZY	6.61462	17.9954	9.46513	146.262
