# Supplementary material for: Genetic Diversity and Core Germplasm Development in Yunnan Tartary Buckwheat Based on Phenotypic and SNP Data
Source: Plants (Basel). 2026 Apr 14;15(8):1197. doi: 10.3390/plants15081197 (PMC13119279; doi:10.3390/plants15081197)
Supplement: Supplementary file 1 [file plants-15-01197-s001.zip › Table S7. Core germplasm.xlsx]

## Sheet: Core1
Core1
YZ-114
YZ-158
Z-4
YZ-115
YZ-77
YZ-32
YZ-73
YZ-72
YZ-151
YZ-195
SC-10
YZ-199
Z-31
Z-30
Z-77
YZ-39
YZ-47
YZ-103
YZ-45
YZ-44
YZ-88
YZ-6
YZ-43
YZ-8
YZ-85
YZ-40
GZ-11
GZ-12
YZ-140
YZ-141
YZ-186
YZ-80
GZ-10
YZ-187
YZ-100
YZ-145
YZ-102
YZ-146
YZ-190
Z-20
Z-63
Z-66
Z-24
YZ-49
YZ-48
YZ-13
YZ-138
YZ-12
YZ-139
YZ-55
YZ-98
YZ-97
YZ-52
YZ-96
Z-50
YZ-132
YZ-135
SC-4
Z-19
SC-2
Z-55
Z-12
SC-8
YZ-59
YZ-15
YZ-202
YZ-69
YZ-125
YZ-68
YZ-203
YZ-127
YZ-128
YZ-65
YZ-21
Z-81
YZ-61
YZ-60
YZ-163
YZ-165
YZ-121
YZ-200
SC-14
SC-15
SC-18
YZ-170
YZ-171
GZ-2
Z-87
GZ-7
YZ-29
Z-46
Z-89
Z-48

## Sheet: Core2
Core2
YZ-205
Z-28
YZ-196
YZ-122
YZ-204
YZ-120
SC-24
Z-15
SC-2
YZ-115
YZ-98
YZ-94
Z-58
YZ-173
Z-26

## Sheet: Core-Merge
Core-Merge
YZ-114
YZ-158
Z-4
YZ-115
YZ-77
YZ-32
YZ-73
YZ-72
YZ-151
YZ-195
SC-10
YZ-199
Z-31
Z-30
Z-77
YZ-39
YZ-47
YZ-103
YZ-45
YZ-44
YZ-88
YZ-6
YZ-43
YZ-8
YZ-85
YZ-40
GZ-11
GZ-12
YZ-140
YZ-141
YZ-186
YZ-80
GZ-10
YZ-187
YZ-100
YZ-145
YZ-102
YZ-146
YZ-190
Z-20
Z-63
Z-66
Z-24
YZ-49
YZ-48
YZ-13
YZ-138
YZ-12
YZ-139
YZ-55
YZ-98
YZ-97
YZ-52
YZ-96
Z-50
YZ-132
YZ-135
SC-4
Z-19
SC-2
Z-55
Z-12
SC-8
YZ-59
YZ-15
YZ-202
YZ-69
YZ-125
YZ-68
YZ-203
YZ-127
YZ-128
YZ-65
YZ-21
Z-81
YZ-61
YZ-60
YZ-163
YZ-165
YZ-121
YZ-200
SC-14
SC-15
SC-18
YZ-170
YZ-171
GZ-2
Z-87
GZ-7
YZ-29
Z-46
Z-89
Z-48
YZ-205
Z-28
YZ-196
YZ-122
YZ-204
YZ-120
SC-24
Z-15
YZ-94
Z-58
YZ-173
Z-26
