# Supplementary material for: Genetic Diversity and Core Germplasm Development in Yunnan Tartary Buckwheat Based on Phenotypic and SNP Data
Source: Plants (Basel). 2026 Apr 14;15(8):1197. doi: 10.3390/plants15081197 (PMC13119279; doi:10.3390/plants15081197)
Supplement: Supplementary file 1 [file plants-15-01197-s001.zip › Table S8. Construction of core germplasm based on phenotypic traits.xlsx]

## Sheet: Sheet2
Differential analysis of high-quality core germplasm of buckwheat based on Euclidean distance and multiple-clustering sampling prioritization
Sampling proportion/%	Sampling method	MD/%	VD/%	CR/%	VR/%	Sampling proportion/%	Sampling method	MD/%	VD/%	CR/%	VR/%
5	SL	25	100	100	235.798	20	SL	0	100	100	164.822
	CL	0	100	100	242.117		CL	0	100	100	156.908
	MM	0	100	100	244.361		MM	0	100	100	159.511
	CM	0	100	100	244.045		CM	0	100	100	158.55
	UPA	0	100	100	245.859		UPA	0	100	100	156.827
	WPA	0	100	100	234.738		WPA	0	100	100	158.36
	FM	0	100	100	242.142		FM	0	100	100	156.753
	WM	0	100	100	242.623		WM	0	100	100	158.076
10	SL	25	100	100	198.564	25	SL	0	100	100	152.57
	CL	0	100	100	197.803		CL	0	75	100	146.123
	MM	0	100	100	197.708		MM	0	100	100	147.051
	CM	0	100	100	198.553		CM	0	100	100	146.499
	UPA	0	100	100	196.062		UPA	0	100	100	148.415
	WPA	0	100	100	192.746		WPA	0	75	100	145.341
	FM	0	100	100	196.222		FM	0	100	100	149.203
	WM	0	100	100	196.662		WM	0	100	100	146.821
15	SL	0	100	100	180.501	30	SL	0	100	100	143.732
	CL	0	100	100	172.548		CL	0	100	100	142.271
	MM	0	100	100	174.499		MM	0	100	100	141.583
	CM	0	100	100	174.285		CM	0	100	100	139.857
	UPA	0	100	100	172.991		UPA	0	100	100	139.672
	WPA	0	100	100	174.195		WPA	0	75	100	139.424
	FM	0	100	100	174.861		FM	0	100	100	140.353
	WM	0	100	100	174.116		WM	0	100	100	139.797

## Sheet: Sheet3
Differential analysis of core germplasm of tartary buckwheat based on a 5% sampling ratio
Genetic distance	Clustering method	Random sampling method				Priority sampling method				Priority sampling method
		MD/%	VD/%	CR/%	VR/%	MD/%	VD/%	CR/%	VR/%	MD/%	VD/%	CR/%	VR/%
Euclidean distance	SL	25	100	87.8241	203.794	25	100	100	235.798	0	100	99.0838	229.552
	CL	0	50	75.8726	196.498	0	100	100	242.117	0	100	93.7484	220.963
	MM	0	50	78.6238	192.348	0	100	100	244.361	0	100	96.9418	221.51
	CM	0	75	87.683	206.712	0	100	100	244.045	0	100	98.9331	221.707
	UPA	25	50	86.7371	202.323	0	100	100	245.859	0	100	98.9331	224.728
	WPA	0	100	66.1022	145.181	0	100	100	234.738	0	100	81.7565	188.21
	FM	0	100	74.7878	183.976	0	100	100	242.142	0	100	81.7565	185.976
	WM	0	50	77.4702	190.007	0	100	100	242.623	0	100	95.7926	218.836
Euclidean distance	SL	0	100	94.3243	224.552	0	100	100	243.977	0	100	97.9586	237.288
	CL	0	50	78.4789	190.294	0	100	100	244.234	0	100	99.041	230.587
	MM	0	75	84.3027	204.425	0	100	100	243.917	0	100	99.041	230.169
	CM	0	50	78.995	197.081	0	100	100	247.45	0	100	99.6557	231.608
	UPA	0	100	90.1281	214.766	0	100	100	235.897	0	100	98.9562	225.002
	WPA	0	100	71.9855	178.873	0	100	100	242.1	0	75	75.8415	176.527
	FM	0	100	81.7671	182.998	0	100	100	245.851	0	100	84.9612	197.445
	WM	0	100	94.3636	215.145	0	100	100	242.318	0	100	99.041	229.547
