# Supplementary material for: Genetic Diversity and Core Germplasm Development in Yunnan Tartary Buckwheat Based on Phenotypic and SNP Data
Source: Plants (Basel). 2026 Apr 14;15(8):1197. doi: 10.3390/plants15081197 (PMC13119279; doi:10.3390/plants15081197)
Supplement: Supplementary file 1 [file plants-15-01197-s001.zip › Table S9. Registration code, Province, Latitude, Longitude, and Population Data.xlsx]

## Sheet: Sheet1
Table S9. Registration code, Province, Latitude, Longitude, and Population Data
Registration code	Province	latitude	longitude	Population
YZ-1	Yunnan	E:104°15′18.30″	N:25°40′27.18″	DDB
YZ-2	Yunnan	E:102°50′1.21″	N:24°52′53.36″	DZ
YZ-5	Yunnan	E:103°8′30.03″	N:24°55′11.39″	DZ
YZ-6	Yunnan	E:103°37′42.31″	N:28°14′9.09″	DDB
YZ-7	Yunnan	E:99°54′18.15″	N:26°32′12.80″	DXB
YZ-8	Yunnan	E:102°28′43.14″	N:24°55′11.39″	DZ
YZ-9	Yunnan	E:103°15′17.39″	N:25°33′35.12″	DZ
YZ-10	Yunnan	E:103°15′17.39″	N:25°33′35.12″	DZ
YZ-11	Yunnan	E:100°32′59.86″	N:25°29′1.42″	DX
YZ-12	Yunnan	E:98°40′10.74″	N:27°43′55.99″	DXB
YZ-13	Yunnan	E:104°13′59.65″	N:23°23′12.59″	DDN
YZ-14	Yunnan	E:102°24′14.22″	N:25°31′50.63″	DZ
YZ-15	Yunnan	E:101°20′11.67″	N:25°43′46.38″	DZ
YZ-16	Yunnan	E:101°14′29.88″	N:25°30′15.43″	DZ
YZ-17	Yunnan	E:99°35′24.58″	N:22°38′39.25″	DXN
YZ-18	Yunnan	E:103°2′36.18″	N:25°19′38.18″	DZ
YZ-19	Yunnan	E:98°29′24.99″	N:25°1′13.02″	DX
YZ-20	Yunnan	E:103°17′49.76″	N:26°25′1.62″	DDB
YZ-21	Yunnan	E:100°51′3.90″	N:27°16′55.95″	DXB
YZ-22	Yunnan	E:100°51′3.90″	N:27°16′55.95″	DXB
YZ-23	Yunnan	E:100°32′59.86″	N:25°29′1.42″	DX
YZ-24	Yunnan	E:100°13′41.07″	N:26°49′36.57″	DXB
YZ-25	Yunnan	E:98°51′23.76″	N:25°49′3.20″	DXB
YZ-26	Yunnan	E:104°6′15.32″	N:26°13′8.24″	DDB
YZ-27	Yunnan	E:103°59′6.81″	N:24°49′20.90″	DDB
YZ-28	Yunnan	E:98°51′23.76″	N:25°49′3.20″	DXB
YZ-29	Yunnan	E:98°51′23.76″	N:25°49′3.20″	DXB
YZ-30	Yunnan	E:103°40′31.65″	N:22°59′12.24″	DDN
YZ-31	Yunnan	E:102°50′7.29″	N:23°13′10.82″	DDN
YZ-32	Yunnan	E:101°33′52.69″	N:21°27′33.24″	DXN
YZ-33	Yunnan	E:99°55′39.14″	N:22°33′31.33″	DXN
YZ-34	Yunnan	E:97°56′36.51″	N:24°41′28.77″	DX
YZ-35	Yunnan	E:100°41′58.53″	N:23°30′24.22″	DXN
YZ-36	Yunnan	E:99°14′45.22″	N:23°8′48.33″	DXN
YZ-37	Yunnan	E:104°42′9.84″	N:23°7′33.01″	DDN
YZ-38	Yunnan	E:101°59′55.98″	N:23°35′48.97″	DDN
YZ-39	Yunnan	E:98°55′4.26″	N:28°27′51.17″	DXB
YZ-40	Yunnan	E:102°56′7.23″	N:26°53′48.85″	DDB
YZ-41	Yunnan	E:99°15′31.33″	N:24°1′6.47″	DXN
YZ-43	Yunnan	E:101°59′4.01″	N:24°4′11.08″	DZ
YZ-44	Yunnan	E:101°59′4.01″	N:24°4′11.08″	DZ
YZ-45	Yunnan	E:99°50′24.69″	N:23°28′25.05″	DXN
YZ-46	Yunnan	E:103°43′1.48″	N:27°20′17.47″	DDB
YZ-47	Yunnan	E:99°42′7.60″	N:27°49′8.94″	DXB
YZ-48	Yunnan	E:99°11′21.08″	N:24°43′23.10″	DX
YZ-49	Yunnan	E:99°25′50.89″	N:26°28′19.18″	DXB
YZ-51	Yunnan	E:101°14′29.88″	N:25°30′15.43″	DZ
YZ-52	Yunnan	E:100°18′25.12″	N:25°13′37.43″	DX
YZ-53	Yunnan	E:101°14′29.88″	N:25°30′15.43″	DZ
YZ-54	Yunnan	E:99°54′18.15″	N:26°32′12.80″	DXB
YZ-55	Yunnan	E:104°13′59.65″	N:23°23′12.59″	DDN
YZ-56	Yunnan	E:102°28′43.14″	N:24°55′11.39″	DZ
YZ-57	Yunnan	E:99°35′26.75″	N:22°19′19.62″	DXN
YZ-58	Yunnan	E:98°29′24.99″	N:25°1′13.02″	DX
YZ-59	Yunnan	E:103°47′46.64″	N:25°29′27.12″	DDB
YZ-60	Yunnan	E:103°22′29.54″	N:23°21′47.26″	DDN
YZ-61	Yunnan	E:98°29′24.99″	N:25°1′13.02″	DX
YZ-62	Yunnan	E:103°2′36.18″	N:25°19′38.18″	DZ
YZ-63	Yunnan	E:100°51′3.90″	N:27°16′55.95″	DXB
YZ-64	Yunnan	E:99°54′18.15″	N:26°32′12.80″	DXB
YZ-65	Yunnan	E:100°51′3.90″	N:27°16′55.95″	DXB
YZ-66	Yunnan	E:104°13′59.65″	N:23°23′12.59″	DDN
YZ-67	Yunnan	E:104°13′59.65″	N:23°23′12.59″	DDN
YZ-68	Yunnan	E:100°32′59.86″	N:25°29′1.42″	DX
YZ-69	Yunnan	E:100°13′41.07″	N:26°49′36.57″	DXB
YZ-70	Yunnan	E:99°44′36.90″	N:27°50′31.87″	DXB
YZ-71	Yunnan	E:100°57′57.64″	N:22°49′30.82″	DXN
YZ-72	Yunnan	E:100°51′3.90″	N:27°16′55.95″	DXB
YZ-73	Yunnan	E:102°50′1.21″	N:24°52′53.36″	DZ
YZ-74	Yunnan	E:98°51′23.76″	N:25°49′3.20″	DXB
YZ-75	Yunnan	E:103°16′0.87″	N:23°42′52.26″	DDN
YZ-76	Yunnan	E:102°50′1.21″	N:24°52′53.36″	DZ
YZ-77	Yunnan	E:100°51′3.90″	N:27°16′55.95″	DXB
YZ-78	Yunnan	E:103°43′1.48″	N:27°20′17.47″	DDB
YZ-79	Yunnan	E:104°6′15.32″	N:26°13′8.24″	DDB
YZ-80	Yunnan	E:104°15′18.30″	N:25°40′27.18″	DDB
YZ-81	Yunnan	E:104°17′49.65″	N:24°51′55.40″	DDB
YZ-82	Yunnan	E:104°6′15.32″	N:26°13′8.24″	DDB
YZ-83	Yunnan	E:103°47′46.64″	N:25°29′27.12″	DDB
YZ-84	Yunnan	E:103°59′6.81″	N:24°49′20.90″	DDB
YZ-85	Yunnan	E:104°10′0.17″	N:24°3′2.30″	DDN
YZ-86	Yunnan	E:102°50′1.21″	N:24°52′53.36″	DZ
YZ-87	Yunnan	E:103°17′25.93″	N:24°46′18.34″	DZ
YZ-88	Yunnan	E:103°17′49.76″	N:26°25′1.62″	DDB
YZ-89	Yunnan	E:103°17′49.76″	N:26°25′1.62″	DDB
YZ-90	Yunnan	E:103°17′49.76″	N:26°25′1.62″	DDB
YZ-91	Yunnan	E:99°54′18.15″	N:26°32′12.80″	DXB
YZ-92	Yunnan	E:99°54′18.15″	N:26°32′12.80″	DXB
YZ-93	Yunnan	E:100°51′3.90″	N:27°16′55.95″	DXB
YZ-94	Yunnan	E:100°51′3.90″	N:27°16′55.95″	DXB
YZ-95	Yunnan	E:100°51′3.90″	N:27°16′55.95″	DXB
YZ-96	Yunnan	E:100°51′3.90″	N:27°16′55.95″	DXB
YZ-97	Yunnan	E:100°51′3.90″	N:27°16′55.95″	DXB
YZ-98	Yunnan	E:100°51′3.90″	N:27°16′55.95″	DXB
YZ-99	Yunnan	E:100°51′3.90″	N:27°16′55.95″	DXB
YZ-100	Yunnan	E:100°51′3.90″	N:27°16′55.95″	DXB
YZ-101	Yunnan	E:100°51′3.90″	N:27°16′55.95″	DXB
YZ-102	Yunnan	E:100°51′3.90″	N:27°16′55.95″	DXB
YZ-103	Yunnan	E:100°51′3.90″	N:27°16′55.95″	DXB
YZ-104	Yunnan	E:99°44′36.90″	N:27°50′31.87″	DXB
YZ-105	Yunnan	E:102°50′7.29″	N:23°13′10.82″	DDN
YZ-106	Yunnan	E:99°44′36.90″	N:27°50′31.87″	DXB
YZ-107	Yunnan	E:98°40′10.74″	N:27°43′55.99″	DXB
YZ-108	Yunnan	E:102°50′7.29″	N:23°13′10.82″	DDN
YZ-109	Yunnan	E:102°50′7.29″	N:23°13′10.82″	DDN
YZ-110	Yunnan	E:99°55′39.14″	N:22°33′31.33″	DXN
YZ-111	Yunnan	E:99°55′39.14″	N:22°33′31.33″	DXN
YZ-112	Yunnan	E:99°55′39.14″	N:22°33′31.33″	DXN
YZ-113	Yunnan	E:98°29′24.99″	N:25°1′13.02″	DX
YZ-114	Yunnan	E:101°20′11.67″	N:25°43′46.38″	DZ
YZ-115	Yunnan	E:100°41′58.53″	N:23°30′24.22″	DXN
YZ-116	Yunnan	E:101°59′55.98″	N:23°35′48.97″	DDN
YZ-117	Yunnan	E:102°56′7.23″	N:26°53′48.85″	DDB
YZ-118	Yunnan	E:102°56′7.23″	N:26°53′48.85″	DDB
YZ-119	Yunnan	E:99°35′26.75″	N:22°19′19.62″	DXN
YZ-120	Yunnan	E:101°52′33.57″	N:22°33′54.13″	DXN
YZ-121	Yunnan	E:99°15′31.33″	N:24°1′6.47″	DXN
YZ-122	Yunnan	E:99°35′24.58″	N:22°38′39.25″	DXN
YZ-123	Yunnan	E:99°35′24.58″	N:22°38′39.25″	DXN
YZ-124	Yunnan	E:99°35′24.58″	N:22°38′39.25″	DXN
YZ-125	Yunnan	E:99°35′24.58″	N:22°38′39.25″	DXN
YZ-126	Yunnan	E:99°35′24.58″	N:22°38′39.25″	DXN
YZ-127	Yunnan	E:101°59′4.01″	N:24°4′11.08″	DZ
YZ-128	Yunnan	E:101°59′4.01″	N:24°4′11.08″	DZ
YZ-129	Yunnan	E:101°59′4.01″	N:24°4′11.08″	DZ
YZ-130	Yunnan	E:104°42′9.84″	N:23°7′33.01″	DDN
YZ-131	Yunnan	E:99°14′45.22″	N:23°8′48.33″	DXN
YZ-132	Yunnan	E:100°13′41.07″	N:26°49′36.57″	DXB
YZ-133	Yunnan	E:100°13′41.07″	N:26°49′36.57″	DXB
YZ-134	Yunnan	E:100°13′41.07″	N:26°49′36.57″	DXB
YZ-135	Yunnan	E:100°51′3.90″	N:27°16′55.95″	DXB
YZ-136	Yunnan	E:100°51′3.90″	N:27°16′55.95″	DXB
YZ-137	Yunnan	E:100°51′3.90″	N:27°16′55.95″	DXB
YZ-138	Yunnan	E:100°51′3.90″	N:27°16′55.95″	DXB
YZ-139	Yunnan	E:100°51′3.90″	N:27°16′55.95″	DXB
YZ-140	Yunnan	E:103°40′31.65″	N:22°59′12.24″	DDN
YZ-141	Yunnan	E:99°42′8.81″	N:27°47′7.13″	DXB
YZ-142	Yunnan	E:99°50′24.69″	N:23°28′25.05″	DXN
YZ-143	Yunnan	E:99°25′50.89″	N:26°28′19.18″	DXB
YZ-144	Yunnan	E:99°25′50.89″	N:26°28′19.18″	DXB
YZ-145	Yunnan	E:99°25′50.89″	N:26°28′19.18″	DXB
YZ-146	Yunnan	E:99°18′3.37″	N:27°9′49.71″	DXB
YZ-147	Yunnan	E:104°17′49.65″	N:24°51′55.40″	DDB
YZ-148	Yunnan	E:104°17′49.65″	N:24°51′55.40″	DDB
YZ-149	Yunnan	E:99°25′50.89″	N:26°28′19.18″	DXB
YZ-150	Yunnan	E:103°13′40.74″	N:22°46′11.62″	DDN
YZ-151	Yunnan	E:98°29′24.99″	N:25°1′13.02″	DX
YZ-152	Yunnan	E:101°59′4.01″	N:24°4′11.08″	DZ
YZ-153	Yunnan	E:104°42′9.84″	N:23°7′33.01″	DDN
YZ-154	Yunnan	E:99°44′36.90″	N:27°50′31.87″	DXB
YZ-155	Yunnan	E:99°44′36.90″	N:27°50′31.87″	DXB
YZ-156	Yunnan	E:99°44′36.90″	N:27°50′31.87″	DXB
YZ-157	Yunnan	E:99°44′36.90″	N:27°50′31.87″	DXB
YZ-158	Yunnan	E:99°44′36.90″	N:27°50′31.87″	DXB
YZ-159	Yunnan	E:103°45′58.14″	N:24°31′55.13″	DDN
YZ-160	Yunnan	E:103°43′1.48″	N:27°20′17.47″	DDB
YZ-161	Yunnan	E:104°23′40.29″	N:23°0′47.19″	DDN
YZ-162	Yunnan	E:103°43′1.48″	N:27°20′17.47″	DDB
YZ-163	Yunnan	E:103°43′1.48″	N:27°20′17.47″	DDB
YZ-164	Yunnan	E:102°50′1.21″	N:24°52′53.36″	DZ
YZ-165	Yunnan	E:103°43′1.48″	N:27°20′17.47″	DDB
YZ-166	Yunnan	E:103°43′1.48″	N:27°20′17.47″	DDB
YZ-167	Yunnan	E:102°50′1.21″	N:24°52′53.36″	DZ
YZ-168	Yunnan	E:103°43′1.48″	N:27°20′17.47″	DDB
YZ-169	Yunnan	E:100°45′3.27″	N:26°41′3.17″	DXB
YZ-170	Yunnan	E:104°15′18.30″	N:25°40′27.18″	DDB
YZ-171	Yunnan	E:104°15′18.30″	N:25°40′27.18″	DDB
YZ-173	Yunnan	E:104°15′18.30″	N:25°40′27.18″	DDB
YZ-174	Yunnan	E:104°15′18.30″	N:25°40′27.18″	DDB
YZ-175	Yunnan	E:104°15′18.30″	N:25°40′27.18″	DDB
YZ-176	Yunnan	E:104°15′18.30″	N:25°40′27.18″	DDB
YZ-177	Yunnan	E:98°49′31.40″	N:23°45′46.39″	DXN
YZ-178	Yunnan	E:98°49′31.40″	N:23°45′46.39″	DXN
YZ-179	Yunnan	E:104°23′40.29″	N:23°0′47.19″	DDN
YZ-180	Yunnan	E:99°44′36.90″	N:27°50′31.87″	DXB
YZ-181	Yunnan	E:99°44′36.90″	N:27°50′31.87″	DXB
YZ-182	Yunnan	E:99°44′36.90″	N:27°50′31.87″	DXB
YZ-183	Yunnan	E:99°44′36.90″	N:27°50′31.87″	DXB
YZ-184	Yunnan	E:101°59′55.98″	N:23°35′48.97″	DDN
YZ-185	Yunnan	E:103°59′6.81″	N:24°49′20.90″	DDB
YZ-186	Yunnan	E:103°24′53.34″	N:24°24′42.39″	DDN
YZ-187	Yunnan	E:103°59′6.81″	N:24°49′20.90″	DDB
YZ-188	Yunnan	E:104°20′12.86″	N:23°36′18.27″	DDN
YZ-189	Yunnan	E:104°6′15.32″	N:26°13′8.24″	DDB
YZ-190	Yunnan	E:103°43′1.48″	N:27°20′17.47″	DDB
YZ-191	Yunnan	E:103°43′1.48″	N:27°20′17.47″	DDB
YZ-192	Yunnan	E:102°50′1.21″	N:24°52′53.36″	DZ
YZ-193	Yunnan	E:104°15′18.30″	N:25°40′27.18″	DDB
YZ-194	Yunnan	E:101°32′46.47″	N:25°1′58.60″	DZ
YZ-195	Yunnan	E:102°24′14.22″	N:25°31′50.63″	DZ
YZ-196	Yunnan	E:101°14′29.88″	N:25°30′15.43″	DZ
YZ-197	Yunnan	E:100°51′3.90″	N:27°16′55.95″	DXB
YZ-198	Yunnan	E:103°17′49.76″	N:26°25′1.62″	DDB
YZ-199	Yunnan	E:100°51′3.90″	N:27°16′55.95″	DXB
YZ-200	Yunnan	E:103°47′46.64″	N:25°29′27.12″	DDB
YZ-201	Yunnan	E:103°37′42.31″	N:28°14′9.09″	DDB
YZ-202	Yunnan	E:103°47′46.64″	N:25°29′27.12″	DDB
YZ-203	Yunnan	E:104°17′49.65″	N:24°51′55.40″	DDB
YZ-204	Yunnan	E:103°47′46.64″	N:25°29′27.12″	DDB
YZ-205	Yunnan	E:103°47′46.64″	N:25°29′27.12″	DDB
Z-1	Yunnan	E:102°29′46.10″	N:23°42′20.55″	DDN
Z-2	Yunnan	E:104°17′49.65″	N:24°51′55.40″	DDB
Z-3	Yunnan	E:102°29′51.80″	N:25°13′18.93″	DZ
Z-4	Yunnan	E:102°28′19.17″	N:25°33′6.36″	DZ
Z-5	Yunnan	E:99°35′24.58″	N:22°38′39.25″	DXN
Z-6	Yunnan	E:99°24′10.21″	N:23°31′57.72″	DXN
Z-7	Yunnan	E:103°9′9.59″	N:23°23′23.77″	DDN
Z-8	Yunnan	E:103°22′29.54″	N:23°21′47.26″	DDN
Z-9	Yunnan	E:102°28′19.17″	N:25°33′6.36″	DZ
Z-10	Yunnan	E:98°40′10.74″	N:27°43′55.99″	DXB
Z-11	Yunnan	E:101°40′0.46″	N:26°2′58.28″	DZ
Z-12	Yunnan	E:102°4′44.70″	N:25°9′3.82″	DZ
Z-13	Yunnan	E:100°18′25.12″	N:25°13′37.43″	DX
Z-14	Yunnan	E:101°15′55.34″	N:26°37′46.55″	DXB
Z-15	Yunnan	E:98°41′21.88″	N:24°35′12.13″	DX
Z-16	Yunnan	E:104°6′15.32″	N:26°13′8.24″	DDB
Z-17	Yunnan	E:101°32′48.83″	N:25°18′46.58″	DZ
Z-18	Yunnan	E:103°40′31.65″	N:22°59′12.24″	DDN
Z-19	Yunnan	E:103°59′6.81″	N:24°49′20.90″	DDB
Z-20	Yunnan	E:97°56′36.51″	N:24°41′28.77″	DX
Z-21	Yunnan	E:102°50′7.29″	N:23°13′10.82″	DDN
Z-22	Yunnan	E:97°56′36.51″	N:24°41′28.77″	DX
Z-23	Yunnan	E:103°33′28.69″	N:27°11′12.00″	DDB
Z-24	Yunnan	E:103°17′49.76″	N:26°25′1.62″	DDB
Z-25	Yunnan	E:100°41′58.53″	N:23°30′24.22″	DXN
Z-26	Yunnan	E:103°33′28.69″	N:27°11′12.00″	DDB
Z-27	Yunnan	E:103°16′0.87″	N:23°42′52.26″	DDN
Z-28	Yunnan	E:103°53′28.19″	N:27°44′52.99″	DDB
Z-29	Yunnan	E:99°32′26.27″	N:25°27′50.88″	DX
Z-30	Yunnan	E:103°17′49.76″	N:26°25′1.62″	DDB
Z-31	Yunnan	E:99°54′18.15″	N:26°32′12.80″	DXB
Z-33	Yunnan	E:101°41′16.82″	N:23°25′46.10″	DXN
Z-40	Yunnan	E:102°24′20.51″	N:24°10′8.04″	DZ
Z-42	Yunnan	E:102°31′36.02″	N:24°20′48.43″	DZ
Z-43	Yunnan	E:104°23′40.29″	N:23°0′47.19″	DDN
Z-45	Yunnan	E:99°55′39.14″	N:22°33′31.33″	DXN
Z-46	Yunnan	E:99°22′15.68″	N:25°53′8.64″	DXB
Z-48	Yunnan	E:99°35′24.58″	N:22°38′39.25″	DXN
Z-49	Yunnan	E:101°7′26.16″	N:23°59′32.74″	DXN
Z-50	Yunnan	E:99°18′3.37″	N:27°9′49.71″	DXB
Z-51	Yunnan	E:105°2′56.44″	N:27°50′48.62″	DDB
Z-52	Yunnan	E:101°15′55.34″	N:26°37′46.55″	DXB
Z-54	Yunnan	E:98°55′4.26″	N:28°27′51.17″	DXB
Z-55	Yunnan	E:98°55′4.26″	N:28°27′51.17″	DXB
Z-56	Yunnan	E:101°59′55.98″	N:23°35′48.97″	DDN
Z-58	Yunnan	E:105°37′51.32″	N:23°37′30.26″	DDN
Z-59	Yunnan	E:98°55′4.26″	N:28°27′51.17″	DXB
Z-60	Yunnan	E:99°18′3.37″	N:27°9′49.71″	DXB
Z-61	Yunnan	E:100°51′3.90″	N:27°16′55.95″	DXB
Z-62	Yunnan	E:100°51′3.90″	N:27°16′55.95″	DXB
Z-63	Yunnan	E:100°51′3.90″	N:27°16′55.95″	DXB
Z-64	Yunnan	E:99°44′36.90″	N:27°50′31.87″	DXB
Z-65	Yunnan	E:104°20′12.86″	N:23°36′18.27″	DDN
Z-66	Yunnan	E:102°54′15.05″	N:24°40′31.93″	DZ
Z-67	Yunnan	E:103°15′17.39″	N:25°33′35.12″	DZ
Z-68	Yunnan	E:103°2′36.18″	N:25°19′38.18″	DZ
Z-69	Yunnan	E:102°50′1.21″	N:24°52′53.36″	DZ
Z-70	Yunnan	E:99°25′50.89″	N:26°28′19.18″	DXB
Z-73	Yunnan	E:99°15′31.33″	N:24°1′6.47″	DXN
Z-74	Yunnan	E:105°3′18.27″	N:24°2′46.96″	DDN
Z-77	Yunnan	E:101°14′29.88″	N:25°30′15.43″	DZ
Z-78	Yunnan	E:99°25′50.89″	N:26°28′19.18″	DXB
Z-79	Yunnan	E:104°52′24.55″	N:27°26′29.50″	DDB
Z-80	Yunnan	E:103°40′0.16″	N:25°1′45.48″	DDB
Z-81	Yunnan	E:104°13′59.65″	N:23°23′12.59″	DDN
Z-82	Yunnan	E:99°18′3.37″	N:27°9′49.71″	DXB
Z-83	Yunnan	E:99°57′29.12″	N:25°40′11.80″	DX
Z-84	Yunnan	E:102°24′14.22″	N:25°31′50.63″	DZ
Z-85	Yunnan	E:102°55′44.09″	N:24°11′35.59″	DZ
Z-86	Yunnan	E:99°25′50.89″	N:26°28′19.18″	DXB
Z-87	Yunnan	E:102°50′1.21″	N:24°52′53.36″	DZ
Z-88	Yunnan	E:102°50′1.21″	N:24°52′53.36″	DZ
Z-89	Yunnan	E:104°42′9.84″	N:23°7′33.01″	DDN
Z-90	Yunnan	E:100°30′37.20″	N:25°1′56.47″	DX
GZ-1	Guizhou	E:104°15′10.03″	N:26°52′25.94″	YJZY
GZ-2	Guizhou	E:104°15′10.03″	N:26°52′25.94″	YJZY
GZ-4	Guizhou	E:104°15′10.03″	N:26°52′25.94″	YJZY
GZ-5	Guizhou	E:104°53′43.81″	N:25°5′31.06″	YJZY
GZ-7	Guizhou	E:104°15′10.03″	N:26°52′25.94″	YJZY
GZ-8	Guizhou	E:104°49′49.29″	N:26°35′33.14″	YJZY
GZ-9	Guizhou	E:104°15′10.03″	N:26°52′25.94″	YJZY
GZ-10	Guizhou	E:104°15′10.03″	N:26°52′25.94″	YJZY
GZ-11	Guizhou	E:104°28′17.59″	N:25°42′35.56″	YJZY
GZ-12	Guizhou	E:104°28′17.59″	N:25°42′35.56″	YJZY
GZ-13	Guizhou	E:104°28′17.59″	N:25°42′35.56″	YJZY
GZ-14	Guizhou	E:104°15′10.03″	N:26°52′25.94″	YJZY
GZ-15	Guizhou	E:104°15′10.03″	N:26°52′25.94″	YJZY
GZ-16	Guizhou	E:104°15′10.03″	N:26°52′25.94″	YJZY
GZ-17	Guizhou	E:104°15′10.03″	N:26°52′25.94″	YJZY
SC-1	Sichuan	E:102°16′3.77″	N:27°52′53.03″	YJZY
SC-2	Sichuan	E:102°16′3.77″	N:27°52′53.03″	YJZY
SC-3	Sichuan	E:102°16′3.77″	N:27°52′53.03″	YJZY
SC-4	Sichuan	E:101°16′48.78″	N:27°55′43.45″	YJZY
SC-5	Sichuan	E:101°16′48.78″	N:27°55′43.45″	YJZY
SC-6	Sichuan	E:101°16′48.78″	N:27°55′43.45″	YJZY
SC-7	Sichuan	E:101°16′48.78″	N:27°55′43.45″	YJZY
SC-8	Sichuan	E:101°16′48.78″	N:27°55′43.45″	YJZY
SC-9	Sichuan	E:101°16′48.78″	N:27°55′43.45″	YJZY
SC-10	Sichuan	E:101°16′48.78″	N:27°55′43.45″	YJZY
SC-11	Sichuan	E:101°16′48.78″	N:27°55′43.45″	YJZY
SC-12	Sichuan	E:101°30′32.54″	N:27°25′21.33″	YJZY
SC-13	Sichuan	E:101°30′32.54″	N:27°25′21.33″	YJZY
SC-14	Sichuan	E:101°30′32.54″	N:27°25′21.33″	YJZY
SC-15	Sichuan	E:101°30′32.54″	N:27°25′21.33″	YJZY
SC-16	Sichuan	E:101°30′32.54″	N:27°25′21.33″	YJZY
SC-17	Sichuan	E:101°30′32.54″	N:27°25′21.33″	YJZY
SC-18	Sichuan	E:101°30′32.54″	N:27°25′21.33″	YJZY
SC-19	Sichuan	E:101°30′32.54″	N:27°25′21.33″	YJZY
SC-20	Sichuan	E:101°30′32.54″	N:27°25′21.33″	YJZY
SC-21	Sichuan	E:101°30′32.54″	N:27°25′21.33″	YJZY
SC-22	Sichuan	E:101°30′32.54″	N:27°25′21.33″	YJZY
SC-23	Sichuan	E:101°30′32.54″	N:27°25′21.33″	YJZY
SC-24	Sichuan	E:101°30′32.54″	N:27°25′21.33″	YJZY
Note：All accessions are landraces or traditional cultivars collected from local farming communities in Yunnan, Sichuan, and Guizhou provinces, China. No wild or formally improved (elite) accessions are included in this collection.
